# Supplementary material for: Proteomics, Phosphoproteomics and Mirna Analysis of Circulating Extracellular Vesicles through Automated and High-Throughput Isolation
Source: Cells. 2022 Jun 29;11(13):2070. doi: 10.3390/cells11132070 (PMC9265938; doi:10.3390/cells11132070)
Supplement: Supplementary file 1 [file cells-11-02070-s001.zip]

Archive with 3 entries (2 files):
- cells-1731119-supplementary/
- cells-1731119-supplementary/cells-1731119-supplementary figures.pdf
- cells-1731119-supplementary/Supplemental Tables.xlsx
