# Supplementary material for: Proteomics, Phosphoproteomics and Mirna Analysis of Circulating Extracellular Vesicles through Automated and High-Throughput Isolation
Source: Cells. 2022 Jun 29;11(13):2070. doi: 10.3390/cells11132070 (PMC9265938; doi:10.3390/cells11132070)
Supplement: Supplementary file 1 [file cells-11-02070-s001.zip › cells-1731119-supplementary/Supplemental Tables.xlsx]

## Sheet: Table S1
Supplemental Table S1. The primers used for quantitative real-time PCR
miR-21-5p-F	CGCGAGCTACATTGTCTGCTG
miR-21-5p-RT	GTCGTATCCAGTGCAGGGTCCGAGGTATTCGCACTGGATACGACGAAACC
miR-125b-5p-RT	GTCGTATCCAGTGCAGGGTCCGAGGTATTCGCACTGGATACGACTCACAA
miR-125b-5p-F	CGCGTCCCTGAGACCCTAAC
miR-145-5p-RT	GTCGTATCCAGTGCAGGGTCCGAGGTATTCGCACTGGATACGACACAAAG
miR-145-5p-F	GCGCGTCAGTGCACTACAGAA
miR-221-5p-F	GTCGTATCCAGTGCAGGGTCCGAGGTATTCGCACTGGATACGACTCAACA
miR-221-5p-RT	GCGCGTAGCTTATCAGACTGA

## Sheet: Table S2
Supplemental Table S2. The exosome proteomic results extracted by the three schemes.
Protein Group	Protein ID	Accession	-10lgP	Coverage (%)	Coverage (%) UC1	Coverage (%) UC2	Coverage (%) UC3	Coverage (%) AUTO1	Coverage (%) AUTO2	Coverage (%) AUTO3	Coverage (%) MANUAL1	Coverage (%) MANUAL2	Coverage (%) MANUAL3	Area UC1	Area UC2	Area UC3	Area AUTO1	Area AUTO2	Area AUTO3	Area MANUAL1	Area MANUAL2	Area MANUAL3	#Peptides	#Unique	#Spec UC1	#Spec UC2	#Spec UC3	#Spec AUTO1	#Spec AUTO2	#Spec AUTO3	#Spec MANUAL1	#Spec MANUAL2	#Spec MANUAL3	PTM	Avg. Mass	Description
1	2	P01133	480.71	67	31	29	29	64	61	60	61	60	62	77061000	76802000	80795000	17642000000	18907000000	18295000000	20737000000	19036000000	21267000000	270	270	45	36	40	479	437	493	463	459	470	Carbamidomethylation; Oxidation (M); Acetylation (N-term); Pyro-glu from Q	133994	Pro-epidermal growth factor OS=Homo sapiens OX=9606 GN=EGF PE=1 SV=2
9	3	P12109	413.36	60	5	7	6	54	53	48	51	52	53	380750	900300	682790	6737200000	7730900000	6686400000	7396600000	8742200000	7898800000	109	109	3	5	3	172	177	161	167	175	169	Carbamidomethylation; Oxidation (M); Acetylation (N-term); Pyro-glu from Q	108529	Collagen alpha-1(VI) chain OS=Homo sapiens OX=9606 GN=COL6A1 PE=1 SV=3
3	50	P0DOX5	410.44	77	30	35	24	72	70	69	73	75	70	1781300	2358700	1684100	8561600000	8396700000	9063400000	10623000000	10004000000	10187000000	114	50	11	14	11	189	205	232	242	241	235	Carbamidomethylation; Oxidation (M); Acetylation (N-term); Pyro-glu from Q	49329	Immunoglobulin gamma-1 heavy chain OS=Homo sapiens OX=9606 PE=1 SV=2
5	1	P01042	409.08	75	41	40	38	64	58	70	60	58	70	45463000	39663000	49652000	9651100000	8389000000	8960400000	12306000000	9178600000	11869000000	126	126	27	28	28	208	187	207	203	200	203	Carbamidomethylation; Oxidation (M); Acetylation (N-term); Pyro-glu from Q	71957	Kininogen-1 OS=Homo sapiens OX=9606 GN=KNG1 PE=1 SV=2
11	9	P01024	407.24	67	6	5	6	59	59	58	61	60	63	744030	684380	926650	1835000000	1863200000	1841700000	2005100000	1932600000	2044700000	111	110	7	5	8	155	154	149	152	142	157	Carbamidomethylation; Oxidation (M); Acetylation (N-term); Pyro-glu from Q	187147	Complement C3 OS=Homo sapiens OX=9606 GN=C3 PE=1 SV=2
4	146	Q16270	405.78	86	17	17	6	83	85	85	86	86	85	309360	300100	116480	12236000000	15430000000	14215000000	16140000000	14280000000	13649000000	146	144	3	2	1	217	243	230	208	246	224	Carbamidomethylation; Oxidation (M); Acetylation (N-term); Pyro-glu from Q	29130	Insulin-like growth factor-binding protein 7 OS=Homo sapiens OX=9606 GN=IGFBP7 PE=1 SV=1
7	16	P98164	389.6	32	17	21	17	24	26	25	26	24	25	118900000	160270000	146400000	1187000000	1143000000	1210700000	1415400000	1458800000	1403800000	107	107	76	92	79	134	141	137	157	134	139	Carbamidomethylation; Oxidation (M); Acetylation (N-term); Pyro-glu from Q	521961	Low-density lipoprotein receptor-related protein 2 OS=Homo sapiens OX=9606 GN=LRP2 PE=1 SV=3
22	7	P00450	382.77	68	0	0	0	57	55	61	65	65	60				1742900000	1420700000	1490900000	2308400000	2135200000	2188000000	79	78	0	0	0	122	96	111	124	111	107	Carbamidomethylation; Oxidation (M); Acetylation (N-term); Pyro-glu from Q	122205	Ceruloplasmin OS=Homo sapiens OX=9606 GN=CP PE=1 SV=1
2	21	P01009	372.25	76	35	39	47	67	63	71	67	67	70	30566000	35403000	38264000	11812000000	11867000000	11464000000	12408000000	12252000000	12555000000	107	100	23	31	32	274	267	289	222	255	263	Carbamidomethylation; Oxidation (M); Acetylation (N-term); Pyro-glu from Q	46737	Alpha-1-antitrypsin OS=Homo sapiens OX=9606 GN=SERPINA1 PE=1 SV=3
8	63	P01859	371.9	85	15	25	17	74	72	72	81	83	71		713460		253810000	249300000	252980000	323610000	222600000	271180000	87	14	5	9	5	153	152	177	192	183	192	Carbamidomethylation; Oxidation (M); Acetylation (N-term); Pyro-glu from Q	35901	Immunoglobulin heavy constant gamma 2 OS=Homo sapiens OX=9606 GN=IGHG2 PE=1 SV=2
6	35	P05154	371.04	83	23	24	22	75	78	77	77	77	78	18896000	11800000	17287000	6888600000	7217600000	6978100000	6950100000	7079800000	7471800000	109	108	10	11	10	206	223	200	184	206	196	Carbamidomethylation; Oxidation (M); Acetylation (N-term); Pyro-glu from Q	45675	Plasma serine protease inhibitor OS=Homo sapiens OX=9606 GN=SERPINA5 PE=1 SV=3
32	6	P00749	365.39	87	14	5	9	85	81	72	81	72	81	826410	185180	719980	2222200000	2313000000	2448900000	2593000000	2258300000	2521700000	73	72	4	2	3	93	102	87	93	92	92	Carbamidomethylation; Oxidation (M); Acetylation (N-term); Pyro-glu from Q	48507	Urokinase-type plasminogen activator OS=Homo sapiens OX=9606 GN=PLAU PE=1 SV=2
15	25	P06396	362.59	61	22	27	22	60	60	60	60	57	60	10915000	11178000	9512500	1695900000	1669600000	1573200000	1666400000	1647900000	1762200000	90	89	16	18	14	121	116	123	117	117	124	Carbamidomethylation; Oxidation (M); Acetylation (N-term); Pyro-glu from Q	85697	Gelsolin OS=Homo sapiens OX=9606 GN=GSN PE=1 SV=1
17	20	P33908	360.81	63	29	30	31	54	54	55	52	57	54	52314000	48682000	38263000	1801900000	1981300000	2044900000	1916100000	2042300000	1930000000	73	70	29	28	30	107	112	110	104	116	103	Carbamidomethylation; Oxidation (M); Acetylation (N-term); Pyro-glu from Q	72969	Mannosyl-oligosaccharide 1 2-alpha-mannosidase IA OS=Homo sapiens OX=9606 GN=MAN1A1 PE=1 SV=3
33	379	P15328	360.35	74	40	51	39	70	69	63	65	74	63	46215000	27694000	39649000	2459400000	2480400000	2225500000	2896400000	2831700000	2553300000	57	47	17	19	16	78	82	70	87	85	83	Carbamidomethylation; Oxidation (M); Acetylation (N-term); Pyro-glu from Q	29819	Folate receptor alpha OS=Homo sapiens OX=9606 GN=FOLR1 PE=1 SV=3
23	11	P01833	359.82	54	30	30	30	53	52	50	53	51	53	20821000	16628000	13209000	2500300000	2671600000	2383900000	3426300000	3477000000	3478700000	70	70	22	17	21	100	101	89	101	110	99	Carbamidomethylation; Pyro-glu from Q	83284	Polymeric immunoglobulin receptor OS=Homo sapiens OX=9606 GN=PIGR PE=1 SV=4
34	12	P02751	357.16	43	4	6	4	42	33	35	34	38	37	1052200	2232000	1735300	321770000	312930000	332190000	405740000	390630000	405910000	68	68	5	7	7	90	77	77	87	88	94	Carbamidomethylation; Oxidation (M); Pyro-glu from Q	262622	Fibronectin OS=Homo sapiens OX=9606 GN=FN1 PE=1 SV=4
53	15	P19835	355.4	43	0	0	0	41	41	43	42	39	41				2279800000	1996400000	2492800000	2628600000	1978800000	2379600000	55	55	0	0	0	73	78	78	72	59	74	Carbamidomethylation; Oxidation (M); Acetylation (N-term)	79322	Bile salt-activated lipase OS=Homo sapiens OX=9606 GN=CEL PE=1 SV=3
40	205	P01876	353.44	67	41	33	33	63	54	63	65	65	67	24138000	29658000	36803000	3462600000	3429300000	3831800000	3810900000	4124000000	4083800000	58	27	11	17	16	69	67	82	79	79	89	Carbamidomethylation; Oxidation (M); Acetylation (N-term)	37655	Immunoglobulin heavy constant alpha 1 OS=Homo sapiens OX=9606 GN=IGHA1 PE=1 SV=2
24	193	P01861	353.06	81	7	15	12	69	69	71	79	80	69		0	0	189450000	170830000	219100000	443880000	324490000	287490000	69	18	3	4	3	97	94	111	125	120	103	Carbamidomethylation; Oxidation (M); Acetylation (N-term); Pyro-glu from Q	35941	Immunoglobulin heavy constant gamma 4 OS=Homo sapiens OX=9606 GN=IGHG4 PE=1 SV=1
16	22	P15144	346.12	47	35	32	35	43	40	39	41	42	41	364460000	446310000	489590000	1862600000	1806100000	1887700000	1708800000	1769400000	2033100000	67	67	68	67	75	91	89	91	88	92	96	Carbamidomethylation; Oxidation (M); Acetylation (N-term)	109539	Aminopeptidase N OS=Homo sapiens OX=9606 GN=ANPEP PE=1 SV=4
18	5	Q8WUM4	344.65	71	59	50	53	65	65	68	67	65	66	220850000	168170000	156240000	733760000	719100000	822540000	807020000	764290000	855810000	68	66	74	53	59	91	84	97	92	94	93	Carbamidomethylation; Oxidation (M); Acetylation (N-term); Pyro-glu from Q	96023	Programmed cell death 6-interacting protein OS=Homo sapiens OX=9606 GN=PDCD6IP PE=1 SV=1
70	29	P11717	343.07	38	0	0	0	34	27	30	32	30	31				142820000	127460000	143830000	170940000	168930000	155410000	65	64	0	0	0	71	55	64	66	69	65	Carbamidomethylation; Acetylation (N-term); Pyro-glu from Q	274373	Cation-independent mannose-6-phosphate receptor OS=Homo sapiens OX=9606 GN=IGF2R PE=1 SV=3
39	23	P08603	342.69	66	1	1	1	60	59	59	59	65	58	228310	205130	205670	267640000	295520000	251870000	288100000	356490000	291960000	71	57	1	1	1	84	79	80	91	95	79	Carbamidomethylation; Oxidation (M); Acetylation (N-term)	139096	Complement factor H OS=Homo sapiens OX=9606 GN=CFH PE=1 SV=4
21	8	P02768	342.43	75	43	47	54	72	72	69	72	72	73	17488000	22409000	25095000	762000000	870180000	813330000	1070100000	996530000	1153000000	68	68	26	36	35	91	91	93	108	87	107	Carbamidomethylation; Oxidation (M); Acetylation (N-term); Pyro-glu from Q	69367	Serum albumin OS=Homo sapiens OX=9606 GN=ALB PE=1 SV=2
61	4	P00747	335.89	76	10	11	13	68	69	69	66	73	66	1228900	1191800	1195300	612570000	751480000	651470000	749450000	699760000	672930000	47	45	6	4	6	59	68	68	64	69	74	Carbamidomethylation; Oxidation (M); Pyro-glu from Q	90569	Plasminogen OS=Homo sapiens OX=9606 GN=PLG PE=1 SV=2
13	17	P15311	335.31	91	72	66	66	79	87	77	87	69	74	82244000	75415000	74322000	673320000	662060000	636810000	665360000	552550000	631740000	82	53	71	62	52	108	119	98	108	107	99	Carbamidomethylation; Oxidation (M); Acetylation (N-term); Pyro-glu from Q	69413	Ezrin OS=Homo sapiens OX=9606 GN=EZR PE=1 SV=4
52	14	P0C0L4	331.82	36	2	1	0	28	31	34	30	32	31				2250400	2276100	2374200	2735800	2748600	2871800	55	1	2	2	0	69	73	76	72	72	70	Carbamidomethylation; Oxidation (M); Acetylation (N-term); Pyro-glu from Q	192784	Complement C4-A OS=Homo sapiens OX=9606 GN=C4A PE=1 SV=2
54	13	P0C0L5	331.68	36	2	1	0	28	31	33	30	32	31									6616600	55	1	2	2	0	68	72	75	71	71	70	Carbamidomethylation; Oxidation (M); Acetylation (N-term); Pyro-glu from Q	192750	Complement C4-B OS=Homo sapiens OX=9606 GN=C4B PE=1 SV=2
36	26	P05156	331.37	60	0	0	2	57	56	56	57	57	57			0	1786300000	1702100000	1723400000	2112000000	2038900000	1956500000	57	57	0	0	1	97	76	88	89	98	78	Carbamidomethylation; Oxidation (M); Acetylation (N-term)	65750	Complement factor I OS=Homo sapiens OX=9606 GN=CFI PE=1 SV=2
45	417	P10451	330.77	63	5	5	5	62	54	62	63	63	62	215160	178610	1525100	2332500000	2222900000	2201500000	3304900000	3349400000	2853600000	58	58	1	1	2	72	69	77	91	87	85	Oxidation (M); Pyro-glu from Q	35423	Osteopontin OS=Homo sapiens OX=9606 GN=SPP1 PE=1 SV=1
37	91	Q93088	325.68	85	34	26	29	84	83	85	84	85	85	14240000	12744000	9052900	1297300000	1508000000	1344400000	1493800000	1464700000	1603600000	52	46	18	15	14	80	87	79	69	81	77	Carbamidomethylation; Oxidation (M); Acetylation (N-term)	44999	Betaine--homocysteine S-methyltransferase 1 OS=Homo sapiens OX=9606 GN=BHMT PE=1 SV=2
26	64	P35579	324.95	60	39	39	37	41	42	42	44	44	42	21279000	20543000	21304000	69758000	72027000	70217000	74026000	74350000	67459000	88	75	64	69	66	67	70	65	70	74	67	Carbamidomethylation; Oxidation (M); Acetylation (N-term); Pyro-glu from Q	226530	Myosin-9 OS=Homo sapiens OX=9606 GN=MYH9 PE=1 SV=4
12	839	P01834	323.95	93	90	90	90	90	93	90	93	93	93	16018000	16147000	16621000	1889600000	2095500000	1999100000	2456600000	2378700000	2508500000	54	2	14	14	15	128	118	156	139	131	137	Carbamidomethylation; Acetylation (N-term)	11765	Immunoglobulin kappa constant OS=Homo sapiens OX=9606 GN=IGKC PE=1 SV=2
14	673	P0DOX7	323.11	50	36	36	36	49	50	49	50	50	50				13309000	14097000	26643000	22271000	24044000	19483000	55	1	9	8	10	122	113	153	136	128	134	Carbamidomethylation; Acetylation (N-term)	23379	Immunoglobulin kappa light chain OS=Homo sapiens OX=9606 PE=1 SV=1
72	41	P11021	319.62	61	0	3	3	59	60	58	59	53	57				290370000	326030000	307490000	370240000	362980000	373020000	47	43	0	2	3	57	69	69	62	61	65	Carbamidomethylation; Oxidation (M); Acetylation (N-term)	72333	Endoplasmic reticulum chaperone BiP OS=Homo sapiens OX=9606 GN=HSPA5 PE=1 SV=2
20	96	P01860	318.72	79	13	15	8	68	61	67	75	74	70				497480000	454610000	536450000	526880000	552520000	532900000	65	23	4	5	2	91	100	128	122	118	118	Carbamidomethylation; Oxidation (M); Acetylation (N-term); Pyro-glu from Q	41287	Immunoglobulin heavy constant gamma 3 OS=Homo sapiens OX=9606 GN=IGHG3 PE=1 SV=2
19	52	P08473	318.59	55	46	46	48	49	48	49	51	50	50	532320000	437350000	428730000	1600700000	1574100000	1665000000	1548900000	1428900000	1549200000	74	74	82	67	81	82	81	88	75	78	83	Carbamidomethylation; Oxidation (M); Acetylation (N-term)	85514	Neprilysin OS=Homo sapiens OX=9606 GN=MME PE=1 SV=2
98	31	Q5SZK8	318.52	26	0	2	2	19	18	18	18	21	21	159980	463940	413770	97201000	115490000	98615000	128050000	137370000	133090000	49	49	1	3	4	45	59	44	51	55	51	Carbamidomethylation; Oxidation (M); Acetylation (N-term); Pyro-glu from Q	351157	FRAS1-related extracellular matrix protein 2 OS=Homo sapiens OX=9606 GN=FREM2 PE=1 SV=2
57	40	Q92896	317.81	49	0	0	0	43	44	44	43	43	42				416190000	416970000	392300000	378560000	539190000	437270000	53	53	0	0	0	73	74	66	66	73	72	Carbamidomethylation; Oxidation (M); Acetylation (N-term)	134552	Golgi apparatus protein 1 OS=Homo sapiens OX=9606 GN=GLG1 PE=1 SV=2
85	28	O00468	315.77	34	4	3	3	28	25	24	26	26	28	1369700	1335600	1096900	223170000	257860000	227340000	257180000	253550000	261820000	51	50	5	5	4	58	61	50	57	53	55	Carbamidomethylation; Oxidation (M); Acetylation (N-term)	217318	Agrin OS=Homo sapiens OX=9606 GN=AGRN PE=1 SV=6
42	315	P16444	314.68	55	36	42	39	53	44	53	55	53	50	492670000	422220000	341380000	1506300000	1683200000	1545300000	1764200000	1682500000	1730300000	47	47	51	55	51	60	54	51	58	56	62	Carbamidomethylation; Oxidation (M); Acetylation (N-term); Pyro-glu from Q	45674	Dipeptidase 1 OS=Homo sapiens OX=9606 GN=DPEP1 PE=1 SV=3
109	10	P14625	313.57	65	11	12	5	58	55	56	58	53	51	708830	800630	104190	151090000	152290000	140910000	158950000	170860000	154110000	43	38	7	8	3	45	40	50	50	45	41	Carbamidomethylation; Oxidation (M)	92469	Endoplasmin OS=Homo sapiens OX=9606 GN=HSP90B1 PE=1 SV=1
43	18	P00966	312.57	89	46	55	47	85	83	76	87	71	81	63214000	61662000	61024000	696890000	717470000	678480000	678240000	653330000	674470000	51	51	30	37	28	70	63	74	66	60	66	Carbamidomethylation; Oxidation (M); Acetylation (N-term); Pyro-glu from Q	46530	Argininosuccinate synthase OS=Homo sapiens OX=9606 GN=ASS1 PE=1 SV=2
31	58	P26038	311.12	83	55	45	47	75	78	80	72	78	80	19133000	19738000	17250000	224630000	201350000	223100000	213140000	211900000	233470000	64	37	37	39	32	77	81	73	77	78	76	Carbamidomethylation; Oxidation (M); Acetylation (N-term); Pyro-glu from Q	67820	Moesin OS=Homo sapiens OX=9606 GN=MSN PE=1 SV=3
29	76	P07602	311.06	61	13	14	13	60	57	50	55	54	60	5468500	5917900	5226800	1399600000	1225300000	1116300000	1709500000	1373600000	1363000000	67	67	8	9	9	91	93	89	94	98	95	Carbamidomethylation; Oxidation (M); Acetylation (N-term); Pyro-glu from Q	58113	Prosaposin OS=Homo sapiens OX=9606 GN=PSAP PE=1 SV=2
25	89	P60709	310.76	82	61	55	61	70	67	64	66	69	70	5630600	7184000	7741300	34908000	38187000	36950000	38335000	39628000	40390000	68	1	50	44	43	84	82	82	77	79	76	Carbamidomethylation; Oxidation (M); Acetylation (N-term); Pyro-glu from Q	41737	Actin cytoplasmic 1 OS=Homo sapiens OX=9606 GN=ACTB PE=1 SV=1
59	128	P05062	310.61	85	36	42	41	74	83	80	77	73	76	17711000	18053000	13420000	741290000	680900000	671990000	753550000	615480000	838240000	44	42	19	24	20	64	59	67	62	53	52	Carbamidomethylation; Oxidation (M); Acetylation (N-term)	39473	Fructose-bisphosphate aldolase B OS=Homo sapiens OX=9606 GN=ALDOB PE=1 SV=2
35	74	P02787	310.29	68	2	5	5	64	65	66	65	68	67	30335	145350	164420	471450000	428350000	441300000	808430000	726490000	756700000	61	61	1	2	2	75	81	74	94	99	99	Carbamidomethylation; Oxidation (M)	77064	Serotransferrin OS=Homo sapiens OX=9606 GN=TF PE=1 SV=3
28	70	Q96KP4	310.12	94	68	70	65	94	88	91	92	88	88	66695000	60443000	57845000	390000000	422220000	433620000	432010000	408080000	382320000	55	55	45	43	35	69	78	78	80	75	84	Carbamidomethylation; Oxidation (M); Acetylation (N-term); Pyro-glu from Q	52879	Cytosolic non-specific dipeptidase OS=Homo sapiens OX=9606 GN=CNDP2 PE=1 SV=2
113	44	P19021	310.06	54	1	1	1	46	41	42	51	47	42	54480	65799	55051	150880000	187900000	169350000	156790000	174430000	150760000	43	43	1	1	1	52	45	50	44	47	43	Carbamidomethylation; Oxidation (M)	108332	Peptidyl-glycine alpha-amidating monooxygenase OS=Homo sapiens OX=9606 GN=PAM PE=1 SV=2
60	62	P01008	309.83	68	2	0	0	63	56	66	55	59	55	0			735910000	877070000	858130000	944060000	816030000	874950000	51	51	1	0	0	75	66	71	71	70	65	Carbamidomethylation; Oxidation (M); Acetylation (N-term)	52602	Antithrombin-III OS=Homo sapiens OX=9606 GN=SERPINC1 PE=1 SV=1
65	122	P04114	309.01	30	1	1	0	19	17	17	15	16	16	1137800	1143200	1061100	42009000	34970000	36154000	28500000	29333000	31982000	107	106	3	3	2	75	65	70	58	62	66	Carbamidomethylation; Oxidation (M); Acetylation (N-term)	515611	Apolipoprotein B-100 OS=Homo sapiens OX=9606 GN=APOB PE=1 SV=2
27	90	P63261	308.21	82	61	55	61	70	67	64	66	69	70	4776300	4863100	5204400	21560000	21398000	20930000	22294000	21861000	25093000	66	1	50	44	42	84	82	79	75	78	75	Carbamidomethylation; Oxidation (M); Acetylation (N-term); Pyro-glu from Q	41793	Actin cytoplasmic 2 OS=Homo sapiens OX=9606 GN=ACTG1 PE=1 SV=1
55	192	P04406	307.89	80	59	68	61	75	75	80	80	77	75	62532000	63386000	66659000	797370000	746900000	846880000	915570000	833850000	786180000	31	31	32	33	32	64	53	53	61	51	51	Carbamidomethylation; Oxidation (M); Acetylation (N-term); Pyro-glu from Q	36053	Glyceraldehyde-3-phosphate dehydrogenase OS=Homo sapiens OX=9606 GN=GAPDH PE=1 SV=3
51	32	O60494	307.6	14	12	10	12	12	12	12	12	12	12	85367000	76739000	92699000	294460000	285270000	274090000	385850000	315240000	339180000	51	51	49	40	44	52	46	52	50	50	53	Carbamidomethylation; Oxidation (M); Acetylation (N-term); Pyro-glu from Q	398738	Cubilin OS=Homo sapiens OX=9606 GN=CUBN PE=1 SV=5
150	694	P07288	307.37	73	16	28	12	72	70	73	70	73	70	1519300	2109100	1563900	323220000	339110000	302110000	629920000	569280000	588710000	27	23	6	7	7	26	31	31	48	41	44	Carbamidomethylation; Oxidation (M); Acetylation (N-term)	28741	Prostate-specific antigen OS=Homo sapiens OX=9606 GN=KLK3 PE=1 SV=2
74	36	P02788	306.3	82	0	0	0	65	68	74	77	73	62				232920000	299290000	301020000	302790000	292450000	280530000	48	48	0	0	0	56	65	65	72	61	59	Carbamidomethylation; Oxidation (M); Acetylation (N-term); Pyro-glu from Q	78182	Lactotransferrin OS=Homo sapiens OX=9606 GN=LTF PE=1 SV=6
126	24	Q16706	305.79	51	1	1	1	42	47	43	47	43	45	112830	123050	105410	126990000	131390000	118120000	162640000	131140000	153950000	37	36	1	1	1	40	46	38	51	40	41	Carbamidomethylation; Oxidation (M); Acetylation (N-term)	131140	Alpha-mannosidase 2 OS=Homo sapiens OX=9606 GN=MAN2A1 PE=1 SV=2
44	33	P06733	304.85	79	57	50	53	76	78	75	77	72	68	56713000	44459000	50083000	1175900000	1225200000	1063600000	1149000000	1211100000	1122200000	48	42	33	27	30	73	63	73	67	74	52	Carbamidomethylation; Oxidation (M); Acetylation (N-term)	47169	Alpha-enolase OS=Homo sapiens OX=9606 GN=ENO1 PE=1 SV=2
73	78	P00738	304.76	69	4	2	5	69	60	60	67	69	67		113220	131040	582450000	587310000	545510000	833140000	780490000	802990000	41	20	1	1	2	64	59	67	64	62	63	Carbamidomethylation; Oxidation (M); Pyro-glu from Q	45205	Haptoglobin OS=Homo sapiens OX=9606 GN=HP PE=1 SV=1
80	27	P05023	304.17	45	32	36	32	38	35	38	35	32	37	44591000	36139000	38330000	126380000	122450000	132390000	117490000	98829000	105200000	43	41	39	38	37	43	41	43	43	37	38	Carbamidomethylation; Oxidation (M)	112896	Sodium/potassium-transporting ATPase subunit alpha-1 OS=Homo sapiens OX=9606 GN=ATP1A1 PE=1 SV=1
87	46	P07996	304.17	48	7	9	4	41	39	41	43	39	38	1325100	1286900	573270	226090000	220400000	209040000	246780000	212580000	229390000	45	45	6	7	3	55	52	57	58	52	51	Carbamidomethylation; Oxidation (M); Acetylation (N-term); Pyro-glu from Q	129383	Thrombospondin-1 OS=Homo sapiens OX=9606 GN=THBS1 PE=1 SV=2
154	19	P02679	302.99	77	30	30	28	76	69	70	75	69	61	2784000	2757400	3299500	213150000	203690000	206630000	214420000	188340000	175940000	28	28	11	10	12	37	36	31	35	32	32	Carbamidomethylation; Oxidation (M); Pyro-glu from Q	51512	Fibrinogen gamma chain OS=Homo sapiens OX=9606 GN=FGG PE=1 SV=3
50	37	Q9Y6W3	302.5	77	49	53	49	70	67	64	71	71	60	60470000	62711000	53956000	257720000	264270000	242460000	272790000	277060000	229840000	49	49	45	45	43	55	54	47	54	50	47	Carbamidomethylation; Oxidation (M); Acetylation (N-term); Pyro-glu from Q	92652	Calpain-7 OS=Homo sapiens OX=9606 GN=CAPN7 PE=1 SV=1
105	120	P23142	300.96	45	0	0	0	44	37	44	44	37	39				922400000	1016000000	1012200000	1132200000	1049400000	1093800000	34	34	0	0	0	43	46	55	54	48	51	Carbamidomethylation; Oxidation (M)	77214	Fibulin-1 OS=Homo sapiens OX=9606 GN=FBLN1 PE=1 SV=4
95	45	Q86TH1	300.23	49	0	0	0	44	45	40	42	43	42				164170000	159970000	149160000	177200000	173600000	191980000	46	46	0	0	0	50	56	46	55	58	58	Carbamidomethylation; Oxidation (M); Acetylation (N-term); Pyro-glu from Q	104621	ADAMTS-like protein 2 OS=Homo sapiens OX=9606 GN=ADAMTSL2 PE=1 SV=1
108	42	P00751	299.58	54	0	1	2	47	46	46	48	47	48		129680	0	186210000	220960000	201910000	217250000	205680000	209470000	39	39	0	1	1	50	48	50	44	49	47	Carbamidomethylation; Oxidation (M); Acetylation (N-term); Pyro-glu from Q	85533	Complement factor B OS=Homo sapiens OX=9606 GN=CFB PE=1 SV=2
46	53	Q07075	298.71	45	27	29	28	32	32	39	31	35	38	135990000	116000000	137720000	383230000	405430000	437510000	456720000	460880000	500000000	54	54	44	40	46	50	61	66	53	58	64	Carbamidomethylation; Oxidation (M); Acetylation (N-term); Pyro-glu from Q	109244	Glutamyl aminopeptidase OS=Homo sapiens OX=9606 GN=ENPEP PE=1 SV=3
97	57	Q9Y6R7	298.54	12	8	8	7	8	7	8	8	8	8	12095000	17976000	14482000	58263000	51783000	48729000	82979000	74900000	93594000	44	44	25	30	27	38	32	34	44	41	46	Carbamidomethylation; Oxidation (M); Acetylation (N-term)	572021	IgGFc-binding protein OS=Homo sapiens OX=9606 GN=FCGBP PE=1 SV=3
201	68	Q06481	296.56	42	6	5	8	40	40	39	40	38	37	496300	881550	519610	118990000	87858000	94555000	133450000	115750000	115080000	26	26	3	5	5	36	28	27	34	32	30	Carbamidomethylation; Oxidation (M)	86956	Amyloid-like protein 2 OS=Homo sapiens OX=9606 GN=APLP2 PE=1 SV=2
94	30	P12821	296.45	28	16	22	15	27	28	26	26	25	25	6932300	10879000	8250900	315840000	298160000	333350000	286750000	281550000	280630000	25	25	16	22	16	46	47	53	43	40	41	Carbamidomethylation; Oxidation (M); Pyro-glu from Q	149714	Angiotensin-converting enzyme OS=Homo sapiens OX=9606 GN=ACE PE=1 SV=1
49	43	P07900	296.24	63	44	47	48	58	53	57	57	59	57	17150000	16810000	18427000	139120000	127700000	143310000	137730000	138650000	137870000	46	30	31	38	43	58	56	61	58	52	57	Carbamidomethylation; Oxidation (M); Acetylation (N-term); Pyro-glu from Q	84660	Heat shock protein HSP 90-alpha OS=Homo sapiens OX=9606 GN=HSP90AA1 PE=1 SV=5
76	59	Q5VW32	296.22	65	59	47	50	52	54	52	56	52	56	106380000	135600000	130990000	475370000	514280000	481320000	549890000	474620000	525580000	39	39	30	30	33	41	58	42	42	39	52	Carbamidomethylation; Oxidation (M); Acetylation (N-term)	46476	BRO1 domain-containing protein BROX OS=Homo sapiens OX=9606 GN=BROX PE=1 SV=1
30	82	P35241	296.14	74	39	35	36	61	72	65	64	65	70	3623000	3257100	3217200	81505000	97261000	81699000	81093000	80568000	83252000	64	32	40	35	30	79	82	72	81	81	74	Carbamidomethylation; Oxidation (M); Pyro-glu from Q	68564	Radixin OS=Homo sapiens OX=9606 GN=RDX PE=1 SV=1
81	169	P07195	296.1	80	42	39	31	78	73	68	70	70	74	24321000	16243000	14887000	925750000	857410000	941460000	978790000	853350000	1062400000	40	37	24	17	15	50	51	55	50	43	51	Carbamidomethylation; Oxidation (M); Acetylation (N-term)	36639	L-lactate dehydrogenase B chain OS=Homo sapiens OX=9606 GN=LDHB PE=1 SV=2
41	162	P02647	294.06	85	45	48	38	85	85	77	84	85	85	2105000	2314600	2217300	1622000000	1670500000	1643300000	1665500000	1505700000	1533900000	62	61	10	11	8	89	85	70	72	78	79	Oxidation (M)	30778	Apolipoprotein A-I OS=Homo sapiens OX=9606 GN=APOA1 PE=1 SV=1
102	742	P69905	290.96	89	83	85	84	89	89	89	85	89	89	17697000	14531000	16182000	806580000	810410000	806130000	920750000	920980000	833950000	29	29	16	14	14	39	43	53	39	45	45	Carbamidomethylation; Oxidation (M)	15258	Hemoglobin subunit alpha OS=Homo sapiens OX=9606 GN=HBA1 PE=1 SV=2
10	475	P05090	290.48	58	30	30	30	58	52	57	57	57	57	63688000	60330000	64648000	18533000000	19388000000	17872000000	21449000000	19306000000	21046000000	55	55	21	17	17	157	151	141	158	161	161	Carbamidomethylation; Oxidation (M); Acetylation (N-term); Pyro-glu from Q	21276	Apolipoprotein D OS=Homo sapiens OX=9606 GN=APOD PE=1 SV=1
79	38	P0DMV8	289.62	64	51	54	48	52	60	60	56	58	59	23583000	26792000	27454000	173590000	171800000	191980000	207270000	194710000	214140000	32	19	34	34	30	41	43	43	47	41	48	Carbamidomethylation; Oxidation (M); Acetylation (N-term); Pyro-glu from Q	70052	Heat shock 70 kDa protein 1A OS=Homo sapiens OX=9606 GN=HSPA1A PE=1 SV=1
79	39	P0DMV9	289.62	64	51	54	48	52	60	60	56	58	59	23583000	26792000	27454000	173590000	171800000	191980000	207270000	194710000	214140000	32	19	34	34	30	41	43	43	47	41	48	Carbamidomethylation; Oxidation (M); Acetylation (N-term); Pyro-glu from Q	70052	Heat shock 70 kDa protein 1B OS=Homo sapiens OX=9606 GN=HSPA1B PE=1 SV=1
69	73	O43707	289.38	68	29	31	29	54	56	54	59	60	47	4577700	4024300	3045700	86182000	92891000	93686000	149320000	138950000	115150000	42	29	22	22	23	48	56	54	54	61	53	Carbamidomethylation; Oxidation (M); Pyro-glu from Q	104854	Alpha-actinin-4 OS=Homo sapiens OX=9606 GN=ACTN4 PE=1 SV=2
83	204	P07911	289.26	30	19	18	20	17	20	24	20	18	25	238090000	169410000	234520000	388440000	410790000	321840000	344000000	414450000	328190000	47	47	41	35	43	41	38	34	39	37	42	Carbamidomethylation; Oxidation (M)	69761	Uromodulin OS=Homo sapiens OX=9606 GN=UMOD PE=1 SV=1
64	34	P00558	288.85	81	68	71	67	77	79	78	77	75	73	47921000	38793000	43598000	498200000	545530000	573670000	540000000	568400000	497870000	40	28	32	29	33	53	52	56	55	53	47	Carbamidomethylation; Oxidation (M)	44615	Phosphoglycerate kinase 1 OS=Homo sapiens OX=9606 GN=PGK1 PE=1 SV=3
153	81	Q6V0I7	288.07	16	0	0	0	10	10	10	9	11	8		253050	0	50668000	52385000	45199000	72101000	61658000	61996000	55	54	0	1	1	36	42	38	35	42	41	Carbamidomethylation; Oxidation (M); Acetylation (N-term); Pyro-glu from Q	542693	Protocadherin Fat 4 OS=Homo sapiens OX=9606 GN=FAT4 PE=1 SV=2
77	54	P08183	287.96	36	26	23	26	26	25	26	24	25	25	28287000	32602000	22009000	48886000	45300000	53707000	44929000	62844000	43061000	42	33	51	43	43	34	37	45	34	39	37	Carbamidomethylation; Oxidation (M); Acetylation (N-term); Pyro-glu from Q	141478	ATP-dependent translocase ABCB1 OS=Homo sapiens OX=9606 GN=ABCB1 PE=1 SV=3
125	268	P18065	287.85	85	0	0	0	79	85	75	79	85	75				648030000	616940000	434370000	515490000	513930000	577720000	30	30	0	0	0	46	50	35	38	49	44	Carbamidomethylation; Oxidation (M)	34814	Insulin-like growth factor-binding protein 2 OS=Homo sapiens OX=9606 GN=IGFBP2 PE=1 SV=2
128	55	Q14515	287.74	56	0	0	0	53	44	52	50	54	44				259110000	252820000	268630000	280880000	276370000	250720000	35	35	0	0	0	53	38	36	43	48	40	Carbamidomethylation; Oxidation (M); Acetylation (N-term)	75208	SPARC-like protein 1 OS=Homo sapiens OX=9606 GN=SPARCL1 PE=1 SV=2
186	47	Q92673	287.73	27	0	0	1	21	19	21	22	22	23			36909	73081000	78677000	73250000	93751000	70016000	92265000	37	37	0	0	1	38	32	37	35	34	37	Carbamidomethylation	248425	Sortilin-related receptor OS=Homo sapiens OX=9606 GN=SORL1 PE=1 SV=2
200	1443	P60022	287.37	59	0	44	44	59	57	57	57	57	57		124140	32123	611030000	715980000	557360000	791910000	809910000	656840000	29	29	0	1	1	30	30	34	31	40	34	Carbamidomethylation; Acetylation (N-term); Pyro-glu from Q	7420	Beta-defensin 1 OS=Homo sapiens OX=9606 GN=DEFB1 PE=1 SV=1
84	49	Q5T2W1	285.57	88	62	70	64	60	62	83	72	76	67	83379000	75578000	58506000	198090000	183040000	187110000	218570000	190680000	186990000	44	44	38	38	39	37	37	38	39	41	43	Carbamidomethylation; Oxidation (M); Acetylation (N-term); Pyro-glu from Q	57129	Na(+)/H(+) exchange regulatory cofactor NHE-RF3 OS=Homo sapiens OX=9606 GN=PDZK1 PE=1 SV=2
114	77	P01023	285.57	49	8	12	11	36	34	32	42	38	35	1623100	1674600	2308600	32991000	31284000	34904000	75778000	60233000	63957000	45	41	9	11	11	38	41	36	47	43	46	Carbamidomethylation	163290	Alpha-2-macroglobulin OS=Homo sapiens OX=9606 GN=A2M PE=1 SV=3
132	121	P01031	284.8	42	0	0	0	25	29	28	29	28	31				34593000	49294000	37409000	41428000	39270000	42492000	55	55	0	0	0	39	46	42	42	41	43	Carbamidomethylation; Acetylation (N-term); Pyro-glu from Q	188304	Complement C5 OS=Homo sapiens OX=9606 GN=C5 PE=1 SV=4
116	56	Q12860	284.34	49	0	0	0	36	36	41	47	41	44				156290000	176010000	180070000	306200000	299880000	307260000	43	43	0	0	0	41	38	39	58	51	49	Carbamidomethylation; Oxidation (M); Acetylation (N-term)	113320	Contactin-1 OS=Homo sapiens OX=9606 GN=CNTN1 PE=1 SV=1
48	93	O75351	282.8	70	65	62	55	70	70	68	70	63	66	113660000	97064000	105880000	390290000	386540000	362890000	348370000	335010000	317510000	42	29	48	58	40	64	57	48	53	60	48	Carbamidomethylation; Oxidation (M); Acetylation (N-term); Pyro-glu from Q	49302	Vacuolar protein sorting-associated protein 4B OS=Homo sapiens OX=9606 GN=VPS4B PE=1 SV=2
62	99	P27487	282.24	49	38	36	39	44	38	40	38	38	35	91474000	98649000	108510000	393940000	429320000	570500000	417990000	400870000	399800000	38	38	38	42	41	50	47	56	47	46	48	Carbamidomethylation; Oxidation (M); Pyro-glu from Q	88279	Dipeptidyl peptidase 4 OS=Homo sapiens OX=9606 GN=DPP4 PE=1 SV=2
58	66	P11142	280.94	65	49	49	52	54	56	53	62	54	55	70016000	54621000	62505000	315670000	360160000	306570000	422340000	391130000	374230000	40	26	39	46	40	43	51	44	55	53	51	Carbamidomethylation; Oxidation (M); Acetylation (N-term); Pyro-glu from Q	70898	Heat shock cognate 71 kDa protein OS=Homo sapiens OX=9606 GN=HSPA8 PE=1 SV=1
47	211	P10909	278.73	37	18	20	18	35	33	33	30	37	33	17460000	33562000	37258000	4034500000	3945700000	3901800000	4209300000	4400600000	3491800000	42	42	13	16	16	69	78	67	68	79	70	Carbamidomethylation; Oxidation (M); Acetylation (N-term); Pyro-glu from Q	52495	Clusterin OS=Homo sapiens OX=9606 GN=CLU PE=1 SV=1
189	245	P04004	278.65	54	10	10	11	44	53	49	48	46	40	3120200	1763400	2599700	574260000	727690000	600920000	607810000	749450000	783010000	34	34	6	6	5	31	41	31	32	30	29	Carbamidomethylation; Oxidation (M); Acetylation (N-term)	54306	Vitronectin OS=Homo sapiens OX=9606 GN=VTN PE=1 SV=1
144	353	Q12907	278.16	64	30	38	25	60	57	61	59	57	59	2233200	3992300	2350200	279000000	269720000	191230000	313860000	318720000	280840000	28	28	8	11	7	34	34	34	44	37	36	Carbamidomethylation; Oxidation (M)	40229	Vesicular integral-membrane protein VIP36 OS=Homo sapiens OX=9606 GN=LMAN2 PE=1 SV=1
152	638	Q9NQ84	277.37	38	29	29	29	38	29	27	38	29	29	185600000	168210000	192840000	427190000	504180000	405390000	503880000	439800000	532690000	31	31	36	36	37	18	25	23	24	19	19	Oxidation (M); Acetylation (N-term); Pyro-glu from Q	48193	G-protein coupled receptor family C group 5 member C OS=Homo sapiens OX=9606 GN=GPRC5C PE=1 SV=2
67	117	Q13510	277.21	66	38	28	28	54	54	54	66	58	56	46141000	5910800	7001400	1339500000	1244100000	1231500000	1448200000	1366100000	1531400000	36	36	15	11	11	59	56	57	66	50	70	Carbamidomethylation; Oxidation (M); Acetylation (N-term); Pyro-glu from Q	44660	Acid ceramidase OS=Homo sapiens OX=9606 GN=ASAH1 PE=1 SV=5
203	51	Q13822	276.35	67	0	2	0	40	43	42	58	47	44		216710		109030000	104140000	85478000	148320000	108140000	111530000	32	31	0	2	0	33	28	31	46	25	35	Carbamidomethylation; Oxidation (M); Pyro-glu from Q	98994	Ectonucleotide pyrophosphatase/phosphodiesterase family member 2 OS=Homo sapiens OX=9606 GN=ENPP2 PE=1 SV=3
117	79	O00159	276.15	53	36	37	31	36	36	36	38	43	39	41706000	31717000	23720000	54187000	53823000	49730000	44974000	52519000	51062000	39	37	35	35	25	31	30	25	28	33	32	Carbamidomethylation; Oxidation (M); Acetylation (N-term)	121682	Unconventional myosin-Ic OS=Homo sapiens OX=9606 GN=MYO1C PE=1 SV=4
63	60	Q9UN37	275.78	78	47	54	61	72	72	76	74	72	74	61366000	67865000	47446000	192130000	207570000	227250000	218530000	217490000	239790000	36	23	41	50	39	42	50	48	49	48	47	Carbamidomethylation; Oxidation (M); Acetylation (N-term); Pyro-glu from Q	48898	Vacuolar protein sorting-associated protein 4A OS=Homo sapiens OX=9606 GN=VPS4A PE=1 SV=1
198	69	P55072	275.36	52	8	14	10	46	51	47	40	46	47	434710	1047600	617890	66847000	59182000	54934000	57128000	58546000	70237000	30	29	4	6	4	33	27	29	31	29	41	Carbamidomethylation; Oxidation (M); Acetylation (N-term)	89322	Transitional endoplasmic reticulum ATPase OS=Homo sapiens OX=9606 GN=VCP PE=1 SV=4
177	101	P05067	274.15	38	5	7	7	36	37	35	35	32	35	981600	883010	873060	232160000	205220000	208800000	236950000	181630000	247550000	28	28	4	4	4	38	37	30	38	28	37	Carbamidomethylation; Oxidation (M)	86943	Amyloid-beta precursor protein OS=Homo sapiens OX=9606 GN=APP PE=1 SV=3
183	130	Q14624	274.12	38	4	4	4	24	31	25	23	25	36	1122100	979940	686540	151900000	182980000	149600000	141330000	205250000	214740000	29	29	3	3	3	30	41	31	31	39	35	Carbamidomethylation; Oxidation (M)	103357	Inter-alpha-trypsin inhibitor heavy chain H4 OS=Homo sapiens OX=9606 GN=ITIH4 PE=1 SV=4
121	278	P08572	273.89	13	1	0	1	12	12	11	11	12	11	163150		147120	370300000	396120000	363750000	428400000	367640000	402700000	29	27	1	0	1	40	55	40	44	47	36	Carbamidomethylation; Oxidation (M); Acetylation (N-term)	167553	Collagen alpha-2(IV) chain OS=Homo sapiens OX=9606 GN=COL4A2 PE=1 SV=4
56	513	P0DOX8	273.43	57	19	24	23	49	45	45	53	46	45					98939	0	717810		0	33	3	7	6	9	61	64	66	72	71	72	Carbamidomethylation; Acetylation (N-term); Pyro-glu from Q	22830	Immunoglobulin lambda-1 light chain OS=Homo sapiens OX=9606 PE=1 SV=1
96	97	O75891	273.42	63	32	35	33	47	52	54	48	51	45	8815000	10226000	8997000	108680000	122280000	121680000	112680000	133410000	115050000	41	41	24	27	23	35	40	42	41	54	33	Carbamidomethylation; Oxidation (M); Acetylation (N-term)	98829	Cytosolic 10-formyltetrahydrofolate dehydrogenase OS=Homo sapiens OX=9606 GN=ALDH1L1 PE=1 SV=2
86	131	Q13621	273.23	35	31	29	30	25	23	23	20	21	26	95832000	74788000	66251000	144470000	117740000	137480000	105190000	140420000	131770000	37	37	47	47	46	36	29	35	28	38	38	Carbamidomethylation; Oxidation (M)	121450	Solute carrier family 12 member 1 OS=Homo sapiens OX=9606 GN=SLC12A1 PE=1 SV=2
164	84	P00736	273.21	65	0	0	0	57	61	49	53	55	63				94276000	101530000	92303000	96701000	85545000	115250000	34	33	0	0	0	44	38	36	40	33	39	Carbamidomethylation; Oxidation (M); Acetylation (N-term); Pyro-glu from Q	80119	Complement C1r subcomponent OS=Homo sapiens OX=9606 GN=C1R PE=1 SV=2
107	92	Q02818	272.9	72	0	3	0	62	65	69	69	67	66		86438		329590000	362020000	334780000	383170000	407120000	394260000	35	34	0	1	0	39	48	45	58	48	51	Oxidation (M); Pyro-glu from Q	53879	Nucleobindin-1 OS=Homo sapiens OX=9606 GN=NUCB1 PE=1 SV=4
66	200	P53990	271.91	79	63	57	46	64	65	64	64	65	69	86136000	92302000	81236000	912380000	1033200000	939390000	1161900000	1143700000	1141000000	50	50	25	31	26	52	53	55	45	62	50	Carbamidomethylation; Oxidation (M); Acetylation (N-term)	39751	IST1 homolog OS=Homo sapiens OX=9606 GN=IST1 PE=1 SV=1
142	48	P17927	271.62	21	12	13	9	18	19	17	18	18	18	11053000	12461000	7721600	131470000	131900000	125680000	138780000	112510000	123830000	23	23	18	17	11	29	28	34	37	32	39	Carbamidomethylation; Oxidation (M)	223661	Complement receptor type 1 OS=Homo sapiens OX=9606 GN=CR1 PE=1 SV=3
192	108	P08582	270.86	49	27	39	32	33	45	49	49	34	49	11183000	15347000	16339000	76457000	87397000	100610000	107300000	95961000	123980000	24	24	13	22	17	23	24	31	27	21	29	Carbamidomethylation; Oxidation (M); Acetylation (N-term)	80215	Melanotransferrin OS=Homo sapiens OX=9606 GN=MELTF PE=1 SV=2
196	102	O75369	270.84	30	6	8	7	16	14	18	14	13	12	1339800	1574600	1629000	20818000	18048000	35714000	93470000	20416000	15915000	54	52	13	13	11	27	25	37	26	27	25	Carbamidomethylation; Acetylation (N-term)	278162	Filamin-B OS=Homo sapiens OX=9606 GN=FLNB PE=1 SV=2
155	83	O75874	269.09	75	46	64	39	71	71	64	64	64	64	21819000	23077000	13476000	116410000	126330000	135080000	124380000	112640000	101320000	29	27	17	21	15	33	34	31	30	27	27	Carbamidomethylation; Oxidation (M); Acetylation (N-term)	46659	Isocitrate dehydrogenase [NADP] cytoplasmic OS=Homo sapiens OX=9606 GN=IDH1 PE=1 SV=2
129	86	P02671	268.8	45	12	8	12	32	34	40	39	40	41	2098500	1455200	3046200	200620000	177410000	174990000	204320000	249620000	235740000	34	34	9	8	12	38	31	38	39	41	41	Carbamidomethylation; Oxidation (M); Pyro-glu from Q	94973	Fibrinogen alpha chain OS=Homo sapiens OX=9606 GN=FGA PE=1 SV=2
166	115	P34896	268.75	80	29	30	24	59	69	56	54	64	63	6065800	6946500	5448700	125300000	125380000	141760000	141050000	143210000	159640000	34	34	14	12	9	29	34	30	36	33	32	Carbamidomethylation; Oxidation (M); Acetylation (N-term)	53083	Serine hydroxymethyltransferase cytosolic OS=Homo sapiens OX=9606 GN=SHMT1 PE=1 SV=1
158	85	Q06278	268.46	49	3	4	4	38	33	29	31	33	34	1745100	1056500	1749200	51920000	54528000	49572000	79680000	73403000	85630000	41	41	5	6	5	36	31	32	37	39	43	Carbamidomethylation; Oxidation (M); Acetylation (N-term); Pyro-glu from Q	147918	Aldehyde oxidase OS=Homo sapiens OX=9606 GN=AOX1 PE=1 SV=2
68	580	B9A064	268.23	48	19	24	23	43	36	36	47	41	39							263840		272310	29	1	7	6	9	54	55	61	69	66	68	Carbamidomethylation; Acetylation (N-term); Pyro-glu from Q	23063	Immunoglobulin lambda-like polypeptide 5 OS=Homo sapiens OX=9606 GN=IGLL5 PE=2 SV=2
38	167	P05155	267.89	46	9	19	14	42	45	44	39	42	41	1903200	5084300	6096900	2697500000	3539300000	3097700000	3775900000	3747400000	3825400000	56	56	7	9	12	76	76	80	85	79	91	Carbamidomethylation; Oxidation (M); Acetylation (N-term)	55154	Plasma protease C1 inhibitor OS=Homo sapiens OX=9606 GN=SERPING1 PE=1 SV=2
78	61	P35558	267.62	65	35	33	34	59	51	56	50	53	52	13924000	13185000	12208000	151110000	159600000	151400000	157470000	142930000	162730000	32	32	27	24	23	47	53	48	48	45	47	Carbamidomethylation; Oxidation (M); Acetylation (N-term)	69195	Phosphoenolpyruvate carboxykinase cytosolic [GTP] OS=Homo sapiens OX=9606 GN=PCK1 PE=1 SV=3
91	327	Q92820	267.39	51	36	41	31	42	45	43	42	42	44	35473000	32430000	41155000	912190000	1248900000	985160000	1346700000	1212000000	1200800000	39	39	22	21	19	40	57	42	35	45	48	Oxidation (M); Acetylation (N-term)	35964	Gamma-glutamyl hydrolase OS=Homo sapiens OX=9606 GN=GGH PE=1 SV=2
106	75	P08238	267.24	59	37	36	36	50	48	52	46	49	40	12516000	11213000	10179000	41949000	56647000	47723000	46567000	60659000	56255000	33	15	29	22	26	41	37	36	40	33	31	Carbamidomethylation; Oxidation (M); Acetylation (N-term)	83264	Heat shock protein HSP 90-beta OS=Homo sapiens OX=9606 GN=HSP90AB1 PE=1 SV=4
261	88	P98160	266.82	13	2	2	2	8	8	9	7	8	7	8043400	1886800	8322100	90586000	102770000	75778000	170330000	159970000	114320000	36	36	4	5	4	27	23	27	28	28	18	Carbamidomethylation; Oxidation (M); Acetylation (N-term)	468835	Basement membrane-specific heparan sulfate proteoglycan core protein OS=Homo sapiens OX=9606 GN=HSPG2 PE=1 SV=4
92	145	P21796	265.77	80	64	72	76	69	69	65	79	62	64	117950000	132170000	123400000	182550000	221240000	151690000	212340000	143900000	157480000	36	32	48	46	46	31	34	29	31	33	30	Carbamidomethylation; Acetylation (N-term)	30773	Voltage-dependent anion-selective channel protein 1 OS=Homo sapiens OX=9606 GN=VDAC1 PE=1 SV=2
178	250	Q03154	265.67	65	31	37	31	49	58	61	54	52	54	7919900	9107200	6877200	295240000	299550000	299580000	400410000	387460000	338970000	27	27	11	15	9	31	30	36	28	33	27	Carbamidomethylation; Oxidation (M)	45885	Aminoacylase-1 OS=Homo sapiens OX=9606 GN=ACY1 PE=1 SV=1
133	297	Q06830	265.55	76	55	55	50	70	75	76	75	66	75	22356000	17065000	16286000	368330000	373830000	407960000	480070000	429060000	505690000	28	25	21	14	15	29	34	34	37	37	32	Carbamidomethylation; Oxidation (M); Acetylation (N-term); Pyro-glu from Q	22110	Peroxiredoxin-1 OS=Homo sapiens OX=9606 GN=PRDX1 PE=1 SV=1
143	236	P42785	265.43	51	6	11	14	49	42	43	45	45	42	1016700	1673100	1128900	263270000	259080000	296560000	414570000	448800000	441630000	32	32	2	5	4	31	28	36	48	48	43	Carbamidomethylation; Oxidation (M)	55800	Lysosomal Pro-X carboxypeptidase OS=Homo sapiens OX=9606 GN=PRCP PE=1 SV=1
135	216	P02749	264.76	56	0	10	0	55	56	53	55	55	55		160030		857980000	699710000	778820000	974980000	979740000	897140000	31	31	0	2	0	40	46	35	41	42	45	Carbamidomethylation; Oxidation (M)	38298	Beta-2-glycoprotein 1 OS=Homo sapiens OX=9606 GN=APOH PE=1 SV=3
71	992	P0DOY2	264.05	82	41	41	48	80	66	66	82	76	66										26	0	7	5	7	52	51	56	69	75	67	Carbamidomethylation; Acetylation (N-term); Pyro-glu from Q	11294	Immunoglobulin lambda constant 2 OS=Homo sapiens OX=9606 GN=IGLC2 PE=1 SV=1
88	183	P68104	264.03	56	52	50	46	51	41	52	45	50	48	43752000	54060000	42734000	135830000	119990000	141420000	136220000	144520000	126640000	31	15	31	39	32	40	40	37	36	38	43	Carbamidomethylation; Oxidation (M); Acetylation (N-term); Pyro-glu from Q	50141	Elongation factor 1-alpha 1 OS=Homo sapiens OX=9606 GN=EEF1A1 PE=1 SV=1
260	118	P02774	263.81	60	0	0	0	52	50	50	55	52	57				66048000	53152000	58123000	117000000	116790000	89720000	23	23	0	0	0	25	26	29	30	27	27	Carbamidomethylation; Oxidation (M)	52918	Vitamin D-binding protein OS=Homo sapiens OX=9606 GN=GC PE=1 SV=2
230	267	Q9UGT4	263.15	35	15	13	8	19	35	28	28	29	35	7426000	6591300	6173900	239490000	269780000	276540000	302140000	360050000	355530000	27	27	10	8	7	19	26	25	23	30	34	Carbamidomethylation; Oxidation (M); Acetylation (N-term); Pyro-glu from Q	90208	Sushi domain-containing protein 2 OS=Homo sapiens OX=9606 GN=SUSD2 PE=1 SV=1
139	106	P02675	262.63	61	25	28	27	60	60	59	52	61	60	2582400	2848100	2297200	263840000	222460000	215930000	252550000	241250000	248750000	23	23	10	10	8	34	37	32	37	44	37	Carbamidomethylation; Oxidation (M); Acetylation (N-term); Pyro-glu from Q	55928	Fibrinogen beta chain OS=Homo sapiens OX=9606 GN=FGB PE=1 SV=2
110	72	P14618	262.6	76	40	45	40	53	66	58	72	51	55	13862000	11126000	12608000	166350000	154900000	137400000	151390000	176840000	154370000	29	29	22	24	22	37	34	34	40	42	33	Carbamidomethylation; Oxidation (M)	57937	Pyruvate kinase PKM OS=Homo sapiens OX=9606 GN=PKM PE=1 SV=4
210	408	Q03591	262.58	64	0	0	0	64	64	64	64	64	64				56017000	54842000	60046000	70039000	68625000	68939000	26	7	0	0	0	36	35	31	38	29	27	Carbamidomethylation	37651	Complement factor H-related protein 1 OS=Homo sapiens OX=9606 GN=CFHR1 PE=1 SV=2
157	104	P11586	262.49	61	30	33	27	47	45	40	41	40	41	5512200	5435800	4142600	28985000	31536000	27028000	31632000	28541000	30498000	37	36	21	18	18	38	31	29	24	26	29	Carbamidomethylation; Acetylation (N-term); Pyro-glu from Q	101559	C-1-tetrahydrofolate synthase cytoplasmic OS=Homo sapiens OX=9606 GN=MTHFD1 PE=1 SV=3
112	336	P15309	262.19	54	35	39	27	53	52	52	54	50	52	37743000	29603000	25556000	452840000	420140000	483200000	524660000	441480000	453100000	34	34	19	16	12	41	40	45	36	40	36	Carbamidomethylation; Oxidation (M)	44566	Prostatic acid phosphatase OS=Homo sapiens OX=9606 GN=ACPP PE=1 SV=3
104	605	P68871	260.97	72	44	52	45	72	72	70	71	71	71	4520400	5379900	1160000	457480000	434540000	504220000	566320000	556710000	567190000	37	14	12	13	10	44	51	43	42	45	46	Carbamidomethylation; Oxidation (M)	15998	Hemoglobin subunit beta OS=Homo sapiens OX=9606 GN=HBB PE=1 SV=2
199	94	P50395	260.92	70	41	34	24	52	62	57	69	60	61	2220700	2632200	1939800	34403000	41677000	40367000	66752000	55253000	42363000	26	21	13	13	7	27	26	26	32	27	32	Carbamidomethylation; Oxidation (M); Acetylation (N-term)	50663	Rab GDP dissociation inhibitor beta OS=Homo sapiens OX=9606 GN=GDI2 PE=1 SV=2
160	253	Q9H3G5	260.58	42	7	5	9	38	38	37	38	40	39	276850	1233700	1367400	475180000	458900000	571570000	576680000	591550000	542520000	26	26	3	2	3	36	32	39	41	42	36	Carbamidomethylation; Oxidation (M); Acetylation (N-term); Pyro-glu from Q	54164	Probable serine carboxypeptidase CPVL OS=Homo sapiens OX=9606 GN=CPVL PE=1 SV=2
181	134	P18206	260.05	55	0	0	0	45	36	42	31	43	53				42198000	39307000	45188000	43917000	47018000	53936000	44	44	0	0	0	37	31	37	30	36	47	Carbamidomethylation; Oxidation (M); Acetylation (N-term)	123799	Vinculin OS=Homo sapiens OX=9606 GN=VCL PE=1 SV=4
146	112	P35527	258.8	48	39	39	36	35	42	35	25	27	27	199510000	40072000	41549000	211940000	89457000	41705000	17092000	14161000	13130000	28	27	48	34	31	34	28	22	16	16	14	Oxidation (M)	62064	Keratin type I cytoskeletal 9 OS=Homo sapiens OX=9606 GN=KRT9 PE=1 SV=3
308	111	O95980	258.6	33	0	0	0	25	25	28	27	27	25				55086000	54290000	85566000	62016000	55419000	58698000	22	22	0	0	0	26	21	26	22	26	21	Carbamidomethylation; Oxidation (M)	106457	Reversion-inducing cysteine-rich protein with Kazal motifs OS=Homo sapiens OX=9606 GN=RECK PE=1 SV=1
137	80	P21399	258.59	40	18	16	21	33	33	36	35	33	29	9082300	7352700	9412500	100160000	150040000	84952000	117960000	122920000	120790000	31	30	19	15	21	32	36	32	31	32	32	Carbamidomethylation; Oxidation (M); Acetylation (N-term)	98399	Cytoplasmic aconitate hydratase OS=Homo sapiens OX=9606 GN=ACO1 PE=1 SV=3
115	138	P46940	258.3	42	22	26	24	25	27	26	25	23	26	5675400	9259600	7526600	17829000	18198000	20607000	15894000	16327000	16994000	44	42	26	32	30	34	34	34	30	27	34	Carbamidomethylation	189251	Ras GTPase-activating-like protein IQGAP1 OS=Homo sapiens OX=9606 GN=IQGAP1 PE=1 SV=1
148	119	Q9Y5K6	258.05	69	42	49	47	48	49	49	45	51	32	13144000	10731000	14152000	34944000	37857000	33540000	35223000	35680000	32980000	33	33	22	22	26	29	35	21	27	35	23	Carbamidomethylation; Oxidation (M)	71451	CD2-associated protein OS=Homo sapiens OX=9606 GN=CD2AP PE=1 SV=1
205	107	O75487	257.68	50	0	0	0	43	47	48	44	50	49				177700000	212990000	196200000	206090000	211570000	225100000	24	24	0	0	0	30	33	32	32	35	37	Carbamidomethylation; Oxidation (M)	62412	Glypican-4 OS=Homo sapiens OX=9606 GN=GPC4 PE=1 SV=4
211	258	P20711	257.13	45	28	22	23	39	39	34	35	33	35	9415400	6817000	6243800	126340000	151500000	156690000	164150000	121910000	111710000	25	25	13	13	11	31	25	30	25	24	24	Carbamidomethylation; Oxidation (M); Acetylation (N-term)	53926	Aromatic-L-amino-acid decarboxylase OS=Homo sapiens OX=9606 GN=DDC PE=1 SV=2
169	65	O75083	255.94	67	50	52	43	52	56	55	50	61	48	12828000	12985000	11588000	45652000	59108000	47089000	53434000	58593000	62798000	23	23	21	21	19	24	26	26	30	33	24	Carbamidomethylation	66194	WD repeat-containing protein 1 OS=Homo sapiens OX=9606 GN=WDR1 PE=1 SV=4
149	143	O43490	255.8	29	18	14	17	20	23	24	22	20	24	20478000	24419000	19374000	260650000	280430000	313810000	280680000	297950000	263780000	25	25	15	18	17	28	30	35	28	32	38	Carbamidomethylation; Oxidation (M)	97202	Prominin-1 OS=Homo sapiens OX=9606 GN=PROM1 PE=1 SV=1
240	259	Q92563	255.65	49	0	0	0	45	45	45	48	44	47				158840000	122950000	119270000	146460000	155060000	143300000	22	22	0	0	0	27	25	28	33	34	29	Carbamidomethylation; Oxidation (M); Acetylation (N-term)	46779	Testican-2 OS=Homo sapiens OX=9606 GN=SPOCK2 PE=1 SV=1
218	399	P00918	255.53	72	55	57	50	61	62	72	69	69	72	23126000	32656000	20507000	223040000	235870000	231320000	299120000	264790000	292870000	23	23	11	16	17	22	21	29	23	25	28	Oxidation (M); Acetylation (N-term); Pyro-glu from Q	29246	Carbonic anhydrase 2 OS=Homo sapiens OX=9606 GN=CA2 PE=1 SV=2
93	191	P04264	255.35	55	35	32	29	41	43	37	36	32	30	221220000	56840000	44174000	233800000	122920000	79859000	252940000	40213000	56085000	50	41	55	33	30	42	37	34	39	26	30	Carbamidomethylation; Oxidation (M); Acetylation (N-term); Pyro-glu from Q	66039	Keratin type II cytoskeletal 1 OS=Homo sapiens OX=9606 GN=KRT1 PE=1 SV=6
174	105	P54652	255.16	58	34	39	40	46	47	45	45	40	50	3970700	3511200	3180700	18321000	19024000	20873000	18340000	15049000	24794000	31	16	18	23	22	23	27	25	27	26	30	Carbamidomethylation; Oxidation (M); Acetylation (N-term)	70021	Heat shock-related 70 kDa protein 2 OS=Homo sapiens OX=9606 GN=HSPA2 PE=1 SV=1
138	170	P09467	254.72	79	18	12	18	67	67	67	74	64	64	895440	643780	908230	687400000	766300000	806500000	800210000	774310000	810510000	27	26	4	3	5	38	38	45	42	38	37	Carbamidomethylation; Oxidation (M); Acetylation (N-term)	36842	Fructose-1 6-bisphosphatase 1 OS=Homo sapiens OX=9606 GN=FBP1 PE=1 SV=5
253	67	P09960	254.66	53	27	27	21	49	42	51	44	47	45	2009900	1943500	1532800	32293000	31181000	34556000	30906000	33174000	34497000	22	22	13	14	8	24	21	24	18	25	21	Carbamidomethylation; Oxidation (M); Acetylation (N-term)	69285	Leukotriene A-4 hydrolase OS=Homo sapiens OX=9606 GN=LTA4H PE=1 SV=2
163	371	P19440	254.18	37	20	20	20	35	31	32	31	33	34	26281000	25915000	21626000	626460000	561600000	549070000	553640000	490560000	504640000	24	19	12	9	6	39	36	33	26	36	34	Carbamidomethylation; Oxidation (M)	61410	Glutathione hydrolase 1 proenzyme OS=Homo sapiens OX=9606 GN=GGT1 PE=1 SV=2
89	1170	P0CF74	254.16	65	31	31	31	58	64	64	64	65	57										21	0	6	4	5	43	44	53	58	66	54	Carbamidomethylation; Acetylation (N-term); Pyro-glu from Q	11277	Immunoglobulin lambda constant 6 OS=Homo sapiens OX=9606 GN=IGLC6 PE=1 SV=1
223	127	Q8N3R9	253.98	73	62	64	55	33	25	24	25	30	37	10973000	14118000	10734000	8644200	8639200	5410700	6523800	6085300	8329000	28	28	32	37	29	18	15	12	12	15	17	Carbamidomethylation; Oxidation (M); Acetylation (N-term); Pyro-glu from Q	77294	MAGUK p55 subfamily member 5 OS=Homo sapiens OX=9606 GN=MPP5 PE=1 SV=3
90	430	O43633	253.4	65	43	37	41	52	53	50	48	57	47	75277000	79885000	97021000	259450000	284310000	304890000	265730000	312200000	330550000	32	32	37	38	31	39	36	39	36	36	37	Oxidation (M); Pyro-glu from Q	25104	Charged multivesicular body protein 2a OS=Homo sapiens OX=9606 GN=CHMP2A PE=1 SV=1
331	100	P08253	253.11	51	0	0	0	40	40	33	35	41	39				33117000	40214000	28768000	34405000	36077000	41874000	22	20	0	0	0	21	23	18	21	22	27	Carbamidomethylation	73882	72 kDa type IV collagenase OS=Homo sapiens OX=9606 GN=MMP2 PE=1 SV=2
170	151	Q9NR99	252.68	21	3	3	2	13	13	13	15	11	14	1038400	1102200	1003900	53874000	51529000	44830000	52231000	35070000	42076000	46	46	8	8	7	33	31	33	36	31	36	Carbamidomethylation; Oxidation (M); Acetylation (N-term); Pyro-glu from Q	312149	Matrix-remodeling-associated protein 5 OS=Homo sapiens OX=9606 GN=MXRA5 PE=1 SV=3
100	158	P06727	252.66	81	15	15	23	70	74	73	81	66	76	1611700	1325400	1736300	444180000	480810000	414470000	440040000	431250000	416040000	34	33	5	5	7	48	47	48	56	48	47	Oxidation (M)	45399	Apolipoprotein A-IV OS=Homo sapiens OX=9606 GN=APOA4 PE=1 SV=3
283	126	P11047	252.11	26	2	1	2	18	21	18	18	17	19	207850	76362	240490	22455000	21268000	19660000	24843000	19971000	26876000	31	30	2	1	2	24	25	23	21	26	29	Carbamidomethylation; Acetylation (N-term); Pyro-glu from Q	177602	Laminin subunit gamma-1 OS=Homo sapiens OX=9606 GN=LAMC1 PE=1 SV=3
346	208	P19827	252.07	28	0	0	0	26	18	21	22	25	24				35700000	42069000	42380000	39174000	43729000	37688000	20	20	0	0	0	24	16	20	22	24	21	Carbamidomethylation; Pyro-glu from Q	101389	Inter-alpha-trypsin inhibitor heavy chain H1 OS=Homo sapiens OX=9606 GN=ITIH1 PE=1 SV=3
241	274	P80723	251.95	88	72	71	68	77	74	78	84	81	84	5272500	5764300	5567500	58281000	84959000	75578000	84596000	88583000	86486000	23	23	12	11	13	22	21	23	26	23	25		22693	Brain acid soluble protein 1 OS=Homo sapiens OX=9606 GN=BASP1 PE=1 SV=2
162	98	P34913	251.71	56	23	19	17	56	56	56	56	52	56	2681800	2938800	1775300	109670000	124180000	108560000	118360000	107570000	131220000	21	21	11	7	7	40	33	31	35	32	36	Carbamidomethylation; Oxidation (M)	62616	Bifunctional epoxide hydrolase 2 OS=Homo sapiens OX=9606 GN=EPHX2 PE=1 SV=2
145	123	P54289	251.62	38	26	26	25	29	30	22	22	32	35	14561000	11520000	12482000	35124000	35734000	25881000	35842000	40446000	54409000	30	30	31	23	25	32	32	19	20	28	34	Carbamidomethylation; Oxidation (M)	124568	Voltage-dependent calcium channel subunit alpha-2/delta-1 OS=Homo sapiens OX=9606 GN=CACNA2D1 PE=1 SV=3
187	95	P03951	251.31	55	3	4	3	51	52	42	52	45	45	114300	159820	122910	111010000	114190000	98964000	101440000	109330000	89502000	26	24	2	3	2	35	36	32	39	35	29	Carbamidomethylation; Oxidation (M); Acetylation (N-term); Pyro-glu from Q	70109	Coagulation factor XI OS=Homo sapiens OX=9606 GN=F11 PE=1 SV=1
136	114	P08133	250.37	75	38	40	36	51	41	47	57	43	58	25523000	24189000	21297000	60933000	46613000	51006000	98834000	81325000	94872000	31	30	29	30	21	29	23	25	32	26	35	Carbamidomethylation; Oxidation (M); Pyro-glu from Q	75873	Annexin A6 OS=Homo sapiens OX=9606 GN=ANXA6 PE=1 SV=3
118	132	Q12913	249.83	28	21	21	19	21	20	25	23	22	22	30042000	29862000	27204000	47079000	51609000	57947000	54770000	51177000	48331000	29	29	29	34	28	28	28	35	34	27	27	Carbamidomethylation; Oxidation (M); Acetylation (N-term)	145941	Receptor-type tyrosine-protein phosphatase eta OS=Homo sapiens OX=9606 GN=PTPRJ PE=1 SV=3
193	124	P21695	249.74	85	36	36	33	73	72	72	74	74	85	3438800	7129200	6201700	190080000	194120000	207380000	217430000	226850000	226330000	26	23	9	12	12	30	28	25	33	28	30	Carbamidomethylation; Oxidation (M)	37568	Glycerol-3-phosphate dehydrogenase [NAD(+)] cytoplasmic OS=Homo sapiens OX=9606 GN=GPD1 PE=1 SV=4
184	423	P02649	249.44	57	21	21	18	53	52	56	53	53	50	6120900	3855900	4413500	441270000	624720000	579290000	610470000	702550000	554610000	31	31	7	6	5	31	34	36	28	35	33	Carbamidomethylation; Oxidation (M); Pyro-glu from Q	36154	Apolipoprotein E OS=Homo sapiens OX=9606 GN=APOE PE=1 SV=1
285	163	P32754	249.41	82	9	2	2	67	62	62	60	63	74	994760	113270	0	68097000	73783000	60535000	82321000	81715000	88234000	20	20	3	1	1	27	24	24	21	25	27	Carbamidomethylation; Oxidation (M); Pyro-glu from Q	44934	4-hydroxyphenylpyruvate dioxygenase OS=Homo sapiens OX=9606 GN=HPD PE=1 SV=2
134	71	Q8IX04	249.29	66	53	53	56	52	54	54	51	54	53	26356000	30064000	27808000	90472000	88002000	98897000	85748000	82298000	86235000	22	22	25	29	26	31	27	29	27	28	29	Carbamidomethylation; Oxidation (M); Acetylation (N-term)	52264	Ubiquitin-conjugating enzyme E2 variant 3 OS=Homo sapiens OX=9606 GN=UEVLD PE=1 SV=2
233	184	P60174	248.91	80	65	66	48	72	70	74	69	67	72	20695000	27188000	16061000	117070000	92053000	117600000	95571000	99062000	98037000	22	22	16	16	15	25	20	26	22	20	21	Carbamidomethylation; Oxidation (M); Acetylation (N-term); Pyro-glu from Q	30791	Triosephosphate isomerase OS=Homo sapiens OX=9606 GN=TPI1 PE=1 SV=3
204	494	P16035	248.9	73	0	0	0	69	73	73	66	73	70				419890000	426040000	414610000	424520000	484830000	446360000	15	15	0	0	0	31	32	38	33	33	33	Carbamidomethylation; Oxidation (M); Pyro-glu from Q	24399	Metalloproteinase inhibitor 2 OS=Homo sapiens OX=9606 GN=TIMP2 PE=1 SV=2
165	129	P13639	248.68	46	25	27	24	28	25	36	29	33	36	6477500	7090100	6513500	23697000	22015000	37740000	28473000	33084000	30808000	37	37	18	21	21	23	24	36	28	28	30	Carbamidomethylation; Oxidation (M)	95338	Elongation factor 2 OS=Homo sapiens OX=9606 GN=EEF2 PE=1 SV=4
216	87	Q14764	248.24	48	26	30	27	33	35	37	38	34	32	13489000	18395000	16220000	24804000	26394000	29099000	30493000	26881000	29063000	28	28	19	24	23	18	20	21	24	22	21	Carbamidomethylation; Oxidation (M); Acetylation (N-term)	99327	Major vault protein OS=Homo sapiens OX=9606 GN=MVP PE=1 SV=4
239	340	Q9H2M3	247.21	67	24	20	16	67	67	54	63	60	67	946950	814740	692450	72332000	69373000	57169000	63108000	52484000	80901000	16	10	6	5	4	31	27	23	23	25	33	Carbamidomethylation; Oxidation (M)	40354	S-methylmethionine--homocysteine S-methyltransferase BHMT2 OS=Homo sapiens OX=9606 GN=BHMT2 PE=1 SV=1
235	103	O43451	247.17	19	13	8	11	15	15	16	14	15	17	10474000	5985100	6887600	39924000	51268000	50517000	42432000	47897000	41693000	25	25	19	12	13	21	23	24	21	21	24	Carbamidomethylation; Oxidation (M); Pyro-glu from Q	209851	Maltase-glucoamylase intestinal OS=Homo sapiens OX=9606 GN=MGAM PE=1 SV=5
236	154	Q12929	246.9	54	42	28	39	34	35	32	28	29	28	18180000	15254000	18228000	20874000	24271000	26325000	17281000	16309000	22281000	28	28	26	20	24	21	19	20	16	16	16	Carbamidomethylation; Oxidation (M); Acetylation (N-term)	91882	Epidermal growth factor receptor kinase substrate 8 OS=Homo sapiens OX=9606 GN=EPS8 PE=1 SV=1
206	135	P13797	246.61	49	13	10	15	47	46	47	45	43	46	364860	240120	546340	34369000	38399000	33408000	41163000	34738000	42809000	29	22	6	5	7	29	27	31	33	30	30	Carbamidomethylation; Acetylation (N-term); Pyro-glu from Q	70811	Plastin-3 OS=Homo sapiens OX=9606 GN=PLS3 PE=1 SV=4
190	109	P22314	246.54	36	22	24	20	28	30	28	24	24	24	6107300	6837200	6710300	39085000	34543000	39824000	33827000	28506000	34559000	25	24	14	21	15	30	28	26	22	23	31	Carbamidomethylation; Oxidation (M)	117849	Ubiquitin-like modifier-activating enzyme 1 OS=Homo sapiens OX=9606 GN=UBA1 PE=1 SV=3
176	1090	P01034	246.53	77	40	40	40	76	76	76	77	77	76	5174800	3570800	3069900	396380000	379550000	377720000	541010000	488080000	457430000	21	21	4	4	4	37	29	36	37	38	32	Carbamidomethylation; Oxidation (M); Acetylation (N-term)	15799	Cystatin-C OS=Homo sapiens OX=9606 GN=CST3 PE=1 SV=1
173	405	O00592	246.19	34	23	25	24	26	30	26	27	30	25	59341000	65473000	60424000	351150000	344260000	304890000	411250000	382740000	398800000	25	25	22	25	18	23	30	20	32	24	29	Carbamidomethylation; Oxidation (M); Acetylation (N-term)	58635	Podocalyxin OS=Homo sapiens OX=9606 GN=PODXL PE=1 SV=2
122	355	P0DOX2	246.06	45	10	16	9	35	33	41	32	32	44	239180	241740	232900	33712000	31606000	76969000	49449000	49423000	50603000	44	5	4	7	6	38	33	42	47	40	46	Carbamidomethylation; Oxidation (M); Acetylation (N-term)	48934	Immunoglobulin alpha-2 heavy chain OS=Homo sapiens OX=9606 PE=1 SV=2
312	125	P10643	245.04	54	0	0	0	29	35	42	35	28	33				58891000	47829000	56901000	49070000	55064000	67831000	29	29	0	0	0	26	23	29	19	19	25	Carbamidomethylation; Acetylation (N-term)	93518	Complement component C7 OS=Homo sapiens OX=9606 GN=C7 PE=1 SV=2
191	782	Q6EMK4	244.22	20	4	7	4	9	10	12	15	11	15	777490	1205000	389910	1106600000	688190000	1079400000	586260000	1122100000	1233800000	24	24	2	3	2	35	32	31	34	33	38	Carbamidomethylation	71713	Vasorin OS=Homo sapiens OX=9606 GN=VASN PE=1 SV=1
101	228	P68032	244.22	62	35	33	41	53	51	45	50	58	44	20050000	8922800	21550000	228760000	284460000	257850000	255540000	239940000	230200000	43	7	23	14	20	40	42	42	48	46	33	Carbamidomethylation; Oxidation (M); Acetylation (N-term)	42019	Actin alpha cardiac muscle 1 OS=Homo sapiens OX=9606 GN=ACTC1 PE=1 SV=1
101	229	P68133	244.22	62	35	33	41	53	51	45	50	58	44	20050000	8922800	21550000	228760000	284460000	257850000	255540000	239940000	230200000	43	7	23	14	20	40	42	42	48	46	33	Carbamidomethylation; Oxidation (M); Acetylation (N-term)	42051	Actin alpha skeletal muscle OS=Homo sapiens OX=9606 GN=ACTA1 PE=1 SV=1
288	309	P68363	244.07	59	21	18	17	58	47	47	47	47	47										16	0	10	8	5	20	18	24	23	21	22	Carbamidomethylation; Oxidation (M)	50152	Tubulin alpha-1B chain OS=Homo sapiens OX=9606 GN=TUBA1B PE=1 SV=1
130	373	O00560	243.67	70	53	55	56	44	48	48	38	39	43	194260000	137830000	68677000	630130000	742120000	477690000	601850000	798960000	522230000	34	29	27	29	23	27	35	30	31	31	22	Carbamidomethylation; Oxidation (M); Acetylation (N-term); Pyro-glu from Q	32444	Syntenin-1 OS=Homo sapiens OX=9606 GN=SDCBP PE=1 SV=1
159	168	P19801	243.42	30	7	8	4	25	22	26	28	26	28	648420	927680	536530	398280000	441890000	463540000	481680000	512140000	546140000	29	29	4	5	2	35	31	36	39	41	41	Carbamidomethylation; Oxidation (M); Pyro-glu from Q	85378	Amiloride-sensitive amine oxidase [copper-containing] OS=Homo sapiens OX=9606 GN=AOC1 PE=1 SV=4
120	212	P12277	243.4	78	61	61	61	77	75	77	71	63	70	46897000	47938000	48806000	117180000	119620000	124910000	105420000	105740000	123830000	25	25	29	32	36	34	30	32	25	19	28	Carbamidomethylation; Oxidation (M)	42644	Creatine kinase B-type OS=Homo sapiens OX=9606 GN=CKB PE=1 SV=1
401	110	P55786	243.28	41	5	8	7	19	30	29	24	24	29	534740	463990	201460	10152000	14869000	15810000	13967000	13213000	15216000	22	22	4	5	5	12	18	19	18	13	18	Carbamidomethylation; Oxidation (M); Acetylation (N-term)	103276	Puromycin-sensitive aminopeptidase OS=Homo sapiens OX=9606 GN=NPEPPS PE=1 SV=2
220	201	P07355	243.21	62	44	41	40	55	58	56	57	58	55	8180600	8123000	10873000	127520000	132250000	122950000	126660000	127980000	129700000	25	24	13	12	15	24	26	25	22	26	26	Carbamidomethylation; Oxidation (M); Acetylation (N-term)	38604	Annexin A2 OS=Homo sapiens OX=9606 GN=ANXA2 PE=1 SV=2
103	993	P0DOY3	243.13	82	38	38	45	80	66	66	82	76	66				1302500	806880	878650	1312300	704990	1279700	23	2	5	4	6	46	41	45	47	58	56	Carbamidomethylation; Acetylation (N-term); Pyro-glu from Q	11266	Immunoglobulin lambda constant 3 OS=Homo sapiens OX=9606 GN=IGLC3 PE=1 SV=1
202	137	P11766	243.08	70	47	38	52	60	68	59	64	60	66	5233000	7146600	7080100	71942000	74486000	69038000	78239000	63916000	80374000	24	23	15	18	19	22	29	26	24	20	27	Carbamidomethylation; Oxidation (M)	39724	Alcohol dehydrogenase class-3 OS=Homo sapiens OX=9606 GN=ADH5 PE=1 SV=4
222	209	P35908	243.03	56	36	25	36	40	23	27	45	18	25	9629000	8457700	11182000	44048000	8679200	11417000	60499000	4254100	7115000	31	23	24	17	24	27	16	22	31	11	15	Carbamidomethylation; Oxidation (M); Acetylation (N-term)	65433	Keratin type II cytoskeletal 2 epidermal OS=Homo sapiens OX=9606 GN=KRT2 PE=1 SV=2
82	720	O00187	242.85	21	11	7	7	17	17	17	17	17	17	99049000	79474000	68249000	671280000	672540000	728340000	800120000	770370000	795590000	24	24	22	14	12	51	45	51	52	62	43	Carbamidomethylation; Acetylation (N-term)	75702	Mannan-binding lectin serine protease 2 OS=Homo sapiens OX=9606 GN=MASP2 PE=1 SV=4
167	182	Q9H2G2	242.65	55	28	30	29	19	27	28	24	21	20	14674000	10529000	9265300	7514800	11951000	14074000	6859500	8599700	12197000	48	46	33	34	31	19	24	27	20	19	20	Carbamidomethylation; Oxidation (M); Acetylation (N-term); Pyro-glu from Q	142695	STE20-like serine/threonine-protein kinase OS=Homo sapiens OX=9606 GN=SLK PE=1 SV=1
284	313	Q71U36	242.56	59	21	18	17	58	47	47	47	47	47										16	0	9	9	5	20	18	24	23	22	23	Carbamidomethylation; Oxidation (M)	50136	Tubulin alpha-1A chain OS=Homo sapiens OX=9606 GN=TUBA1A PE=1 SV=1
311	618	Q08380	242.54	29	20	27	26	16	20	20	20	21	21	40701000	82688000	54318000	113940000	131760000	110610000	173550000	149260000	117690000	21	21	16	19	17	17	15	11	16	16	14	Carbamidomethylation; Pyro-glu from Q	65331	Galectin-3-binding protein OS=Homo sapiens OX=9606 GN=LGALS3BP PE=1 SV=1
188	299	P22748	241.99	60	50	58	60	60	60	54	60	56	60	57527000	67579000	52004000	98376000	107480000	96650000	110450000	88713000	105800000	20	20	20	28	23	24	27	20	29	19	22	Carbamidomethylation; Oxidation (M); Acetylation (N-term); Pyro-glu from Q	35032	Carbonic anhydrase 4 OS=Homo sapiens OX=9606 GN=CA4 PE=1 SV=2
156	454	Q9NP79	241.89	53	53	53	41	41	41	41	41	41	41	46714000	56118000	53817000	219090000	214190000	238270000	263530000	252330000	261790000	21	21	19	21	22	27	25	27	30	31	33	Carbamidomethylation; Oxidation (M); Acetylation (N-term); Pyro-glu from Q	33879	Vacuolar protein sorting-associated protein VTA1 homolog OS=Homo sapiens OX=9606 GN=VTA1 PE=1 SV=1
387	215	P20062	241.73	68	0	0	0	66	39	58	47	56	56				55838000	47021000	71233000	54447000	48373000	69941000	17	17	0	0	0	23	14	26	17	17	21	Carbamidomethylation; Oxidation (M)	47535	Transcobalamin-2 OS=Homo sapiens OX=9606 GN=TCN2 PE=1 SV=3
303	675	Q9Y287	241.7	60	37	42	41	36	39	53	53	50	50	47796000	45993000	42424000	95226000	106220000	123070000	98081000	125020000	85545000	19	19	12	16	14	14	20	21	15	18	14	Carbamidomethylation	30338	Integral membrane protein 2B OS=Homo sapiens OX=9606 GN=ITM2B PE=1 SV=1
422	136	P13671	241.24	42	0	0	0	26	28	28	27	20	18				16570000	20769000	16047000	11866000	12172000	12552000	24	24	0	0	0	21	21	19	17	14	14	Carbamidomethylation	104786	Complement component C6 OS=Homo sapiens OX=9606 GN=C6 PE=1 SV=3
329	172	Q6P9A2	241.03	45	0	0	1	42	42	33	38	31	30			69513	99545000	107510000	93636000	95011000	105480000	86362000	19	19	0	0	1	21	23	26	19	27	16	Carbamidomethylation; Pyro-glu from Q	69561	Polypeptide N-acetylgalactosaminyltransferase 18 OS=Homo sapiens OX=9606 GN=GALNT18 PE=2 SV=2
307	150	Q9UPZ6	240.53	28	0	0	0	19	20	21	19	15	15				18723000	26161000	25239000	28648000	24492000	20470000	29	29	0	0	0	24	25	25	26	21	21	Carbamidomethylation; Oxidation (M); Pyro-glu from Q	185363	Thrombospondin type-1 domain-containing protein 7A OS=Homo sapiens OX=9606 GN=THSD7A PE=1 SV=4
147	298	P21810	239.97	60	36	28	23	51	55	47	59	50	54	5193800	5059700	5833500	360070000	382780000	317860000	345180000	388460000	331210000	29	29	13	11	9	38	38	32	32	38	32	Carbamidomethylation; Oxidation (M); Acetylation (N-term); Pyro-glu from Q	41654	Biglycan OS=Homo sapiens OX=9606 GN=BGN PE=1 SV=2
127	426	Q6S8J3	239.67	26	9	8	11	13	17	11	12	16	14				126630	0		368240			35	2	19	15	18	42	35	31	28	35	35	Carbamidomethylation; Oxidation (M); Acetylation (N-term); Pyro-glu from Q	121363	POTE ankyrin domain family member E OS=Homo sapiens OX=9606 GN=POTEE PE=2 SV=3
232	273	P68371	239.49	78	31	26	37	55	54	69	49	69	66				15000000	20608000	18588000	15585000	23978000	18514000	16	3	16	14	24	22	22	20	17	22	24	Carbamidomethylation; Oxidation (M)	49831	Tubulin beta-4B chain OS=Homo sapiens OX=9606 GN=TUBB4B PE=1 SV=1
306	116	Q14117	239.46	60	13	16	19	47	41	49	54	53	49	1038100	1687700	769940	45076000	38927000	43268000	46625000	45900000	37592000	24	23	6	6	6	22	20	21	20	25	17	Carbamidomethylation; Oxidation (M); Acetylation (N-term); Pyro-glu from Q	56630	Dihydropyrimidinase OS=Homo sapiens OX=9606 GN=DPYS PE=1 SV=1
237	548	P22891	239.09	42	21	12	21	38	38	38	42	38	38	3532700	2498100	3972800	522480000	432950000	476780000	486180000	501880000	565390000	15	15	6	4	7	31	26	28	23	27	26	Carbamidomethylation; Oxidation (M); Pyro-glu from Q	44744	Vitamin K-dependent protein Z OS=Homo sapiens OX=9606 GN=PROZ PE=1 SV=2
323	550	P62873	239.07	57	41	41	41	57	57	47	55	57	57	12823000	13752000	12459000	76532000	78764000	67885000	79179000	81003000	86727000	15	8	14	13	8	15	19	19	14	18	16	Carbamidomethylation; Oxidation (M); Acetylation (N-term)	37377	Guanine nucleotide-binding protein G(I)/G(S)/G(T) subunit beta-1 OS=Homo sapiens OX=9606 GN=GNB1 PE=1 SV=3
195	659	P01877	238.21	46	19	5	5	46	44	44	42	32	46	1463100			444160	34636000	36944000	53480000		591520	35	1	3	4	4	28	28	33	40	29	36	Carbamidomethylation; Oxidation (M); Acetylation (N-term)	36591	Immunoglobulin heavy constant alpha 2 OS=Homo sapiens OX=9606 GN=IGHA2 PE=1 SV=4
180	161	O14745	237.84	92	42	55	56	66	71	62	62	73	86	8918000	7486100	9527200	110640000	117160000	98823000	107450000	104570000	132910000	27	27	17	15	16	28	30	25	24	27	36	Carbamidomethylation; Oxidation (M); Acetylation (N-term); Pyro-glu from Q	38868	Na(+)/H(+) exchange regulatory cofactor NHE-RF1 OS=Homo sapiens OX=9606 GN=SLC9A3R1 PE=1 SV=4
238	682	P02042	237.64	66	23	24	24	66	62	64	61	65	65				13059000	12544000	13363000	12295000	15627000	15609000	27	4	5	6	4	21	31	27	24	29	31	Carbamidomethylation; Oxidation (M)	16055	Hemoglobin subunit delta OS=Homo sapiens OX=9606 GN=HBD PE=1 SV=2
265	317	P54793	237.61	38	22	22	23	22	35	21	33	30	22	15734000	18298000	16837000	32918000	40239000	31454000	41197000	32656000	43420000	19	19	20	18	23	15	21	15	20	12	18	Carbamidomethylation; Oxidation (M); Acetylation (N-term); Pyro-glu from Q	65940	Arylsulfatase F OS=Homo sapiens OX=9606 GN=ARSF PE=1 SV=4
286	149	Q09328	237.5	43	0	0	2	38	31	38	39	39	40			0	67962000	70785000	69003000	69907000	65290000	54890000	23	23	0	0	1	25	26	24	25	24	27	Carbamidomethylation; Oxidation (M); Acetylation (N-term); Pyro-glu from Q	84543	Alpha-1 6-mannosylglycoprotein 6-beta-N-acetylglucosaminyltransferase A OS=Homo sapiens OX=9606 GN=MGAT5 PE=1 SV=1
255	176	Q9UNW1	237.25	68	0	0	0	60	58	46	50	46	41				98163000	78536000	88016000	100640000	95635000	56918000	21	21	0	0	0	24	31	30	28	33	21	Carbamidomethylation	55051	Multiple inositol polyphosphate phosphatase 1 OS=Homo sapiens OX=9606 GN=MINPP1 PE=1 SV=1
251	173	P08195	237.24	40	25	25	17	32	33	32	34	33	35	12652000	14781000	5293700	82039000	106220000	80532000	103860000	110960000	106140000	22	22	14	17	10	18	21	19	24	24	21	Carbamidomethylation; Acetylation (N-term)	67994	4F2 cell-surface antigen heavy chain OS=Homo sapiens OX=9606 GN=SLC3A2 PE=1 SV=3
124	294	O00391	236.94	36	0	0	0	32	28	27	31	22	28				480600000	515000000	442140000	583390000	501190000	531720000	32	32	0	0	0	45	41	43	52	41	40	Carbamidomethylation; Oxidation (M); Acetylation (N-term)	82578	Sulfhydryl oxidase 1 OS=Homo sapiens OX=9606 GN=QSOX1 PE=1 SV=3
217	223	O15393	236.52	52	29	43	29	45	37	28	45	39	37	14422000	13943000	14532000	60751000	53563000	58195000	74784000	74502000	59199000	24	24	17	21	20	26	21	20	22	21	24	Carbamidomethylation; Oxidation (M)	53859	Transmembrane protease serine 2 OS=Homo sapiens OX=9606 GN=TMPRSS2 PE=1 SV=3
231	147	Q9BYF1	236.42	31	16	18	17	19	24	31	23	24	21	5752800	5090700	4142900	36826000	40981000	42089000	36282000	36087000	30535000	18	18	14	17	16	20	24	27	23	23	17	Carbamidomethylation; Pyro-glu from Q	92463	Angiotensin-converting enzyme 2 OS=Homo sapiens OX=9606 GN=ACE2 PE=1 SV=2
151	231	P55017	236.29	24	14	13	11	20	18	18	14	20	17	21542000	16592000	22606000	87868000	79168000	80911000	66148000	88457000	73399000	25	25	23	21	25	29	29	35	21	29	26	Carbamidomethylation; Oxidation (M); Acetylation (N-term); Pyro-glu from Q	113139	Solute carrier family 12 member 3 OS=Homo sapiens OX=9606 GN=SLC12A3 PE=1 SV=3
269	496	P53634	236.2	40	18	17	18	36	36	29	26	28	36	2818500	4206700	2953700	61173000	71594000	74474000	124920000	48139000	141260000	14	14	5	7	7	26	20	20	25	21	30	Carbamidomethylation; Oxidation (M)	51854	Dipeptidyl peptidase 1 OS=Homo sapiens OX=9606 GN=CTSC PE=1 SV=2
226	210	P08236	235.84	32	16	13	13	27	26	26	28	30	28	2568400	1769600	2595400	141250000	114700000	118080000	201180000	184900000	198200000	19	19	9	6	6	27	26	24	29	30	28	Carbamidomethylation; Oxidation (M)	74732	Beta-glucuronidase OS=Homo sapiens OX=9606 GN=GUSB PE=1 SV=2
254	155	P36871	235.53	52	23	20	27	41	40	39	46	37	43	1092800	1335900	1617100	47425000	45079000	47302000	43317000	46573000	50556000	20	20	11	9	11	23	22	23	21	23	24	Carbamidomethylation; Oxidation (M); Acetylation (N-term); Pyro-glu from Q	61449	Phosphoglucomutase-1 OS=Homo sapiens OX=9606 GN=PGM1 PE=1 SV=3
279	166	Q01518	235.33	65	13	15	13	51	57	51	44	41	51	1557000	1841300	1488800	31714000	37063000	37101000	31477000	29616000	28771000	29	29	6	6	5	21	24	24	21	23	24	Carbamidomethylation; Oxidation (M); Acetylation (N-term)	51902	Adenylyl cyclase-associated protein 1 OS=Homo sapiens OX=9606 GN=CAP1 PE=1 SV=5
140	175	Q14314	235.29	54	26	31	24	52	49	49	53	49	51	14927000	16609000	14484000	309760000	277790000	313430000	345070000	323490000	284410000	29	29	16	14	13	35	37	28	36	31	37	Carbamidomethylation; Oxidation (M); Acetylation (N-term); Pyro-glu from Q	50229	Fibroleukin OS=Homo sapiens OX=9606 GN=FGL2 PE=1 SV=1
320	364	Q9HAT2	235.1	40	7	1	1	23	35	33	37	33	28	332750	240480	211200	81895000	81221000	75083000	116320000	103700000	106280000	16	16	2	1	1	24	21	21	26	21	20	Carbamidomethylation; Pyro-glu from Q	58315	Sialate O-acetylesterase OS=Homo sapiens OX=9606 GN=SIAE PE=1 SV=1
290	519	P07858	234.84	55	22	22	22	35	35	53	55	42	55	10479000	8093700	11767000	116340000	114630000	101200000	151470000	146000000	135110000	14	14	8	6	10	21	17	22	23	20	24	Carbamidomethylation; Oxidation (M)	37822	Cathepsin B OS=Homo sapiens OX=9606 GN=CTSB PE=1 SV=3
185	546	P18669	234.73	74	49	59	52	74	74	63	54	73	73	9069500	7091900	7273900	63242000	75822000	54025000	63326000	69455000	72016000	17	8	15	21	19	22	29	22	27	30	30	Carbamidomethylation; Oxidation (M)	28804	Phosphoglycerate mutase 1 OS=Homo sapiens OX=9606 GN=PGAM1 PE=1 SV=2
340	133	O14638	234.64	43	13	13	11	26	21	23	28	27	29	2609300	2734800	2642800	15659000	17475000	15387000	18576000	17778000	18710000	23	22	8	8	6	15	15	19	18	18	22	Carbamidomethylation; Acetylation (N-term)	100124	Ectonucleotide pyrophosphatase/phosphodiesterase family member 3 OS=Homo sapiens OX=9606 GN=ENPP3 PE=1 SV=2
215	194	O60271	234.35	38	7	3	4	25	28	28	26	21	23	761830	469790	570410	15792000	18572000	17387000	18337000	15063000	16069000	35	35	7	4	4	30	33	33	29	25	27	Carbamidomethylation	146205	C-Jun-amino-terminal kinase-interacting protein 4 OS=Homo sapiens OX=9606 GN=SPAG9 PE=1 SV=4
171	157	Q9UQB8	234.24	62	43	41	43	40	44	48	49	42	51	28788000	22172000	27875000	52699000	61079000	57390000	59320000	42162000	48597000	26	26	28	27	27	21	22	26	28	19	25	Carbamidomethylation; Oxidation (M); Acetylation (N-term); Pyro-glu from Q	60868	Brain-specific angiogenesis inhibitor 1-associated protein 2 OS=Homo sapiens OX=9606 GN=BAIAP2 PE=1 SV=1
314	286	Q08257	234.18	77	0	0	0	77	60	69	60	69	77				74505000	59395000	77247000	85287000	82109000	75374000	16	16	0	0	0	26	24	23	23	23	22	Carbamidomethylation; Oxidation (M); Pyro-glu from Q	35207	Quinone oxidoreductase OS=Homo sapiens OX=9606 GN=CRYZ PE=1 SV=1
367	206	P02748	233.52	40	2	0	6	30	36	34	35	30	34	293140		690240	84295000	91970000	101800000	150690000	94864000	92347000	17	17	1	0	4	18	23	17	20	20	17	Carbamidomethylation	63173	Complement component C9 OS=Homo sapiens OX=9606 GN=C9 PE=1 SV=2
267	252	P15121	233.5	69	36	31	10	69	64	57	57	69	69	3335000	3426500	1291500	48627000	42705000	52355000	59275000	63502000	53204000	20	19	10	10	6	19	19	23	25	24	25	Carbamidomethylation; Oxidation (M); Acetylation (N-term)	35853	Aldo-keto reductase family 1 member B1 OS=Homo sapiens OX=9606 GN=AKR1B1 PE=1 SV=3
111	256	P50995	233.4	48	36	30	33	47	47	45	47	45	48	112760000	108740000	74646000	497810000	554330000	438990000	632940000	663290000	694050000	23	21	28	31	27	33	32	29	36	40	32	Carbamidomethylation; Oxidation (M); Pyro-glu from Q	54390	Annexin A11 OS=Homo sapiens OX=9606 GN=ANXA11 PE=1 SV=1
272	338	P07437	233.35	69	32	26	37	46	35	43	40	50	37							1269200	1049000		15	1	16	14	24	20	17	16	15	16	21	Carbamidomethylation; Oxidation (M)	49671	Tubulin beta chain OS=Homo sapiens OX=9606 GN=TUBB PE=1 SV=2
271	400	O43895	232.98	34	22	19	22	27	31	24	27	34	33	43339000	43334000	74031000	162790000	161170000	140910000	190020000	154380000	182840000	13	13	15	18	15	19	18	16	24	17	18	Carbamidomethylation; Oxidation (M); Acetylation (N-term)	75625	Xaa-Pro aminopeptidase 2 OS=Homo sapiens OX=9606 GN=XPNPEP2 PE=1 SV=3
262	142	P31939	232.78	61	38	48	40	38	29	44	35	46	50	4714000	6476500	5182500	13500000	19367000	21661000	25563000	23612000	28485000	24	24	16	18	15	13	18	19	18	21	26	Carbamidomethylation; Oxidation (M); Acetylation (N-term)	64616	Bifunctional purine biosynthesis protein PURH OS=Homo sapiens OX=9606 GN=ATIC PE=1 SV=3
258	434	P16152	232.57	65	61	61	61	65	56	61	60	65	65	16283000	14159000	16687000	77181000	92172000	105720000	88909000	99763000	101350000	18	18	15	15	15	20	19	21	17	25	18	Carbamidomethylation; Oxidation (M); Acetylation (N-term)	30375	Carbonyl reductase [NADPH] 1 OS=Homo sapiens OX=9606 GN=CBR1 PE=1 SV=3
378	187	O15031	232.52	21	13	13	11	12	8	8	6	9	9	3757400	3538700	3145900	4161600	4197000	7452200	5410900	7386900	6077600	26	25	15	16	12	15	11	11	9	15	14	Carbamidomethylation; Oxidation (M)	205126	Plexin-B2 OS=Homo sapiens OX=9606 GN=PLXNB2 PE=1 SV=3
292	443	O00584	232.35	61	6	11	11	46	54	61	61	46	55	196920	522250	453990	93339000	96883000	100860000	159280000	140250000	117540000	18	18	1	2	2	22	23	27	28	24	21	Carbamidomethylation; Oxidation (M)	29481	Ribonuclease T2 OS=Homo sapiens OX=9606 GN=RNASET2 PE=1 SV=2
617	238	P07357	232.34	45	0	0	0	29	36	23	38	26	35				29073000	47610000	15096000	29820000	22024000	32832000	15	14	0	0	0	10	14	10	13	12	12	Carbamidomethylation	65163	Complement component C8 alpha chain OS=Homo sapiens OX=9606 GN=C8A PE=1 SV=2
457	251	P08123	232.3	23	0	1	1	14	18	13	13	15	16		0	578950	54148000	73916000	60491000	72130000	68213000	69848000	22	22	0	1	1	14	19	14	16	15	18	Carbamidomethylation; Acetylation (N-term); Pyro-glu from Q	129314	Collagen alpha-2(I) chain OS=Homo sapiens OX=9606 GN=COL1A2 PE=1 SV=7
197	186	P06744	231.96	64	43	39	41	46	52	49	37	39	48	12732000	10214000	13379000	90657000	80158000	89893000	65978000	69482000	103550000	23	23	18	16	22	22	27	29	19	20	31	Carbamidomethylation; Oxidation (M); Acetylation (N-term); Pyro-glu from Q	63147	Glucose-6-phosphate isomerase OS=Homo sapiens OX=9606 GN=GPI PE=1 SV=4
168	139	O75131	231.42	45	30	34	32	39	41	38	41	39	42	21435000	21467000	19881000	83984000	82005000	73325000	81351000	73430000	77168000	22	22	20	20	25	23	25	27	31	24	31	Carbamidomethylation; Oxidation (M); Acetylation (N-term); Pyro-glu from Q	60131	Copine-3 OS=Homo sapiens OX=9606 GN=CPNE3 PE=1 SV=1
319	202	Q15181	231.17	81	38	44	43	64	77	67	62	67	55	2498300	3546200	2791300	51048000	59533000	54413000	56417000	58748000	56116000	18	18	11	11	9	19	24	16	16	16	16	Carbamidomethylation; Oxidation (M); Acetylation (N-term)	32660	Inorganic pyrophosphatase OS=Homo sapiens OX=9606 GN=PPA1 PE=1 SV=2
568	470	Q9UEF7	230.95	18	4	2	0	9	15	12	15	10	11	538560	165990		18974000	28297000	18589000	37429000	31989000	27857000	15	15	3	1	0	9	14	8	22	12	9	Carbamidomethylation; Oxidation (M)	116181	Klotho OS=Homo sapiens OX=9606 GN=KL PE=1 SV=2
141	164	Q9H4M9	230.87	64	38	39	34	37	48	44	43	49	45	38446000	48549000	41517000	55974000	45032000	52309000	56242000	52835000	53749000	27	21	33	35	31	23	22	23	30	30	20	Oxidation (M); Acetylation (N-term)	60627	EH domain-containing protein 1 OS=Homo sapiens OX=9606 GN=EHD1 PE=1 SV=2
227	1257	Q9NZH0	230.77	23	21	21	23	22	22	22	22	22	17	9688400	12152000	12399000	97010000	88404000	106050000	88993000	104270000	99704000	21	21	22	25	23	22	14	22	14	17	25	Oxidation (M); Acetylation (N-term)	44795	G-protein coupled receptor family C group 5 member B OS=Homo sapiens OX=9606 GN=GPRC5B PE=2 SV=2
266	156	P19823	230.73	35	0	0	3	30	24	30	31	27	25			918020	49916000	50574000	52543000	57058000	54104000	55712000	22	22	0	0	1	24	24	33	26	26	27	Oxidation (M)	106463	Inter-alpha-trypsin inhibitor heavy chain H2 OS=Homo sapiens OX=9606 GN=ITIH2 PE=1 SV=2
274	188	P06756	230.52	30	13	18	11	28	23	23	23	26	19	3346700	3728200	2771600	32923000	29182000	19842000	31423000	25506000	17797000	23	23	12	15	11	19	20	17	25	23	16	Carbamidomethylation; Oxidation (M)	116038	Integrin alpha-V OS=Homo sapiens OX=9606 GN=ITGAV PE=1 SV=2
334	414	P29622	230.28	45	5	5	5	27	35	26	26	42	40	779250	593570	725250	128450000	110520000	120780000	113090000	126590000	151260000	23	23	2	2	2	19	21	20	20	24	21	Carbamidomethylation; Oxidation (M)	48542	Kallistatin OS=Homo sapiens OX=9606 GN=SERPINA4 PE=1 SV=3
297	276	P17174	230.2	63	14	19	15	63	56	60	60	60	58	463720	1478300	825240	73300000	68716000	74159000	71932000	76504000	60544000	16	16	3	5	5	21	21	22	22	24	23	Carbamidomethylation; Pyro-glu from Q	46248	Aspartate aminotransferase cytoplasmic OS=Homo sapiens OX=9606 GN=GOT1 PE=1 SV=3
318	148	O14786	230.14	34	0	0	1	25	30	21	25	27	27			2559500	55760000	45164000	45167000	334780000	51306000	39903000	21	20	0	0	1	24	25	18	22	24	24	Carbamidomethylation; Oxidation (M)	103134	Neuropilin-1 OS=Homo sapiens OX=9606 GN=NRP1 PE=1 SV=3
119	222	P51654	229.76	34	6	1	4	29	26	28	31	29	29	389900	91875	408810	352610000	404990000	463890000	383930000	487140000	462350000	34	34	2	1	1	44	45	43	43	43	48	Carbamidomethylation; Oxidation (M); Pyro-glu from Q	65563	Glypican-3 OS=Homo sapiens OX=9606 GN=GPC3 PE=1 SV=1
228	159	Q16851	229.36	60	16	21	20	49	41	52	57	53	55	1421100	7531100	1422300	43725000	31151000	30930000	46401000	36145000	38063000	25	25	9	11	9	27	27	26	27	23	24	Carbamidomethylation; Acetylation (N-term)	56940	UTP--glucose-1-phosphate uridylyltransferase OS=Homo sapiens OX=9606 GN=UGP2 PE=1 SV=5
468	195	Q9UHI8	229.24	29	0	2	0	23	20	19	19	18	19		52032		11529000	12589000	12749000	12132000	10167000	10218000	21	21	0	1	0	19	17	14	15	17	13	Carbamidomethylation	105358	A disintegrin and metalloproteinase with thrombospondin motifs 1 OS=Homo sapiens OX=9606 GN=ADAMTS1 PE=1 SV=4
249	226	Q93099	228.96	71	0	0	2	50	61	42	45	63	69			27663	84334000	102590000	91431000	83883000	90470000	96761000	15	15	0	0	1	26	31	25	31	31	27	Carbamidomethylation; Oxidation (M); Pyro-glu from Q	49964	Homogentisate 1 2-dioxygenase OS=Homo sapiens OX=9606 GN=HGD PE=1 SV=2
229	305	P23284	228.83	74	6	6	10	64	63	56	57	59	56	0	240100	134470	304330000	401810000	328230000	361720000	322750000	375220000	28	28	1	1	2	32	38	25	31	23	30	Carbamidomethylation; Oxidation (M); Acetylation (N-term)	23743	Peptidyl-prolyl cis-trans isomerase B OS=Homo sapiens OX=9606 GN=PPIB PE=1 SV=2
338	463	P68366	228.76	42	23	20	19	34	35	35	35	38	35	445930	465320	394010	753140	940450	863280	755240	1468700	602870	13	3	10	8	6	16	15	21	18	19	17	Carbamidomethylation; Oxidation (M)	49924	Tubulin alpha-4A chain OS=Homo sapiens OX=9606 GN=TUBA4A PE=1 SV=1
161	293	P01871	228.67	52	26	20	20	47	49	47	49	47	44	2807400	3200800	3468800	120820000	93809000	99617000	104730000	104240000	110560000	23	11	17	10	12	31	32	30	29	33	38	Carbamidomethylation; Oxidation (M); Pyro-glu from Q	49440	Immunoglobulin heavy constant mu OS=Homo sapiens OX=9606 GN=IGHM PE=1 SV=4
429	266	O15144	228.1	71	17	20	16	66	42	49	48	68	51	750980	1177100	658660	27442000	23986000	20835000	23370000	28166000	23449000	17	17	6	7	5	17	12	14	16	15	12	Carbamidomethylation	34333	Actin-related protein 2/3 complex subunit 2 OS=Homo sapiens OX=9606 GN=ARPC2 PE=1 SV=1
234	144	P23526	226.4	58	17	17	22	50	47	45	49	51	50	3134100	3251000	3379800	145310000	131630000	118850000	134220000	137050000	143820000	21	21	6	6	7	27	25	29	26	24	30	Carbamidomethylation; Oxidation (M); Acetylation (N-term); Pyro-glu from Q	47716	Adenosylhomocysteinase OS=Homo sapiens OX=9606 GN=AHCY PE=1 SV=4
208	269	P09668	226.2	57	8	10	10	57	53	57	57	57	57	847950	1288500	1664600	363030000	372170000	346940000	346220000	358160000	380890000	17	17	3	3	4	28	32	31	27	34	36	Carbamidomethylation; Oxidation (M)	37394	Pro-cathepsin H OS=Homo sapiens OX=9606 GN=CTSH PE=1 SV=4
373	214	Q02790	225.58	69	15	13	12	44	45	41	53	49	46	1162100	991730	763080	10613000	12681000	9089100	11789000	13655000	10244000	22	22	6	6	6	17	18	14	17	17	18	Carbamidomethylation; Acetylation (N-term)	51805	Peptidyl-prolyl cis-trans isomerase FKBP4 OS=Homo sapiens OX=9606 GN=FKBP4 PE=1 SV=3
304	666	P28799	225.07	40	12	8	8	9	23	13	29	23	31	4547100	868970	1639700	46045000	71519000	44911000	113790000	82945000	86785000	24	24	5	2	2	16	25	22	21	25	25	Carbamidomethylation; Oxidation (M); Acetylation (N-term); Pyro-glu from Q	63545	Progranulin OS=Homo sapiens OX=9606 GN=GRN PE=1 SV=2
532	734	P45877	225	59	12	12	6	34	36	40	51	55	51	302290	272810	85861	36052000	44907000	48272000	45024000	38143000	43266000	13	13	2	2	1	11	11	14	13	17	14		22763	Peptidyl-prolyl cis-trans isomerase C OS=Homo sapiens OX=9606 GN=PPIC PE=1 SV=1
408	140	P50990	224.45	58	5	9	9	36	45	42	48	41	46	360790	274580	396930	10805000	15032000	14720000	17606000	13172000	16913000	23	23	3	3	4	13	18	16	19	18	17	Carbamidomethylation; Oxidation (M)	59621	T-complex protein 1 subunit theta OS=Homo sapiens OX=9606 GN=CCT8 PE=1 SV=4
276	171	P12814	223.85	40	11	14	13	18	23	22	27	30	29	324170	661430	417630	2878600	2223600	2453100	6310500	4404900	5339400	28	15	8	10	9	16	20	20	24	27	23	Carbamidomethylation	103058	Alpha-actinin-1 OS=Homo sapiens OX=9606 GN=ACTN1 PE=1 SV=2
242	952	P15941	223.68	11	4	4	9	10	10	10	10	8	11	44534000	71052000	55781000	547790000	524230000	810070000	527310000	911380000	367270000	24	24	20	9	19	25	16	22	25	19	20	Oxidation (M); Acetylation (N-term); Pyro-glu from Q	122102	Mucin-1 OS=Homo sapiens OX=9606 GN=MUC1 PE=1 SV=3
341	744	P62879	223.58	54	38	37	44	48	48	37	44	33	44	18661000	4396100	18562000	54277000	62049000	41256000	76768000	51508000	83620000	14	6	16	14	12	16	17	15	13	12	13	Carbamidomethylation; Oxidation (M); Acetylation (N-term)	37331	Guanine nucleotide-binding protein G(I)/G(S)/G(T) subunit beta-2 OS=Homo sapiens OX=9606 GN=GNB2 PE=1 SV=3
402	307	Q9BRK5	223.43	48	2	2	6	36	44	42	36	36	45	48592	53500	163630	52871000	68272000	53374000	60675000	57428000	51443000	15	15	1	1	1	15	21	18	15	20	19	Oxidation (M)	41807	45 kDa calcium-binding protein OS=Homo sapiens OX=9606 GN=SDF4 PE=1 SV=1
396	822	Q86UD1	223.36	56	0	0	0	48	49	43	46	47	51				118590000	102840000	117060000	148260000	113530000	128530000	16	16	0	0	0	18	13	23	23	18	19	Carbamidomethylation; Oxidation (M)	30688	Out at first protein homolog OS=Homo sapiens OX=9606 GN=OAF PE=2 SV=1
669	476	Q96IY4	223.28	46	0	0	0	35	38	43	46	33	43				16903000	16949000	17254000	23341000	16355000	18697000	11	11	0	0	0	10	9	13	13	8	11	Carbamidomethylation	48424	Carboxypeptidase B2 OS=Homo sapiens OX=9606 GN=CPB2 PE=1 SV=2
364	341	Q12841	222.56	61	0	0	0	40	41	43	46	61	59				185320000	142230000	158000000	181110000	147820000	175800000	18	18	0	0	0	23	14	20	20	22	22	Carbamidomethylation; Oxidation (M); Acetylation (N-term); Pyro-glu from Q	34986	Follistatin-related protein 1 OS=Homo sapiens OX=9606 GN=FSTL1 PE=1 SV=1
412	160	P34932	222.45	41	11	8	4	24	20	28	29	15	26	610400	512850	168530	5362500	5388700	7350600	7130100	5658800	6977300	24	23	8	5	3	15	15	18	18	13	15	Carbamidomethylation	94331	Heat shock 70 kDa protein 4 OS=Homo sapiens OX=9606 GN=HSPA4 PE=1 SV=4
310	234	P31948	222.05	79	6	5	3	53	50	48	47	41	40	270450	109960	70946	26840000	24435000	23622000	263410000	32450000	19000000	35	35	3	2	1	28	25	24	20	19	19	Carbamidomethylation; Oxidation (M); Acetylation (N-term)	62639	Stress-induced-phosphoprotein 1 OS=Homo sapiens OX=9606 GN=STIP1 PE=1 SV=1
123	367	P08263	221.91	65	39	39	39	55	58	61	62	64	58				41158000	48386000	65598000	58388000	66675000	45505000	23	5	17	22	16	38	31	38	30	38	33	Carbamidomethylation; Oxidation (M); Pyro-glu from Q	25631	Glutathione S-transferase A1 OS=Homo sapiens OX=9606 GN=GSTA1 PE=1 SV=3
337	318	Q9BQE3	221.29	59	21	18	17	58	37	42	42	42	37	842770	367000	796180	0		444530	932000	788440		16	3	9	8	7	18	14	18	21	17	18	Carbamidomethylation; Oxidation (M)	49895	Tubulin alpha-1C chain OS=Homo sapiens OX=9606 GN=TUBA1C PE=1 SV=1
313	233	P13645	221.22	42	29	30	33	27	17	25	25	10	13	26068000	14213000	15429000	49463000	20666000	19419000	110520000	10724000	19350000	22	15	22	19	25	14	13	15	18	7	8	Carbamidomethylation; Oxidation (M); Acetylation (N-term)	58827	Keratin type I cytoskeletal 10 OS=Homo sapiens OX=9606 GN=KRT10 PE=1 SV=6
438	380	P11597	220.73	38	4	4	4	33	31	36	35	36	35	108330	109010	84576	48714000	37939000	38382000	45072000	48005000	56068000	11	11	2	2	1	18	15	14	19	15	16	Carbamidomethylation; Oxidation (M)	54756	Cholesteryl ester transfer protein OS=Homo sapiens OX=9606 GN=CETP PE=1 SV=2
413	152	P28838	220.69	59	16	9	10	42	41	49	37	43	41	831960	499960	669520	17832000	12741000	25207000	24179000	22231000	20835000	21	21	6	3	4	15	14	20	17	17	14	Carbamidomethylation; Oxidation (M); Acetylation (N-term)	56166	Cytosol aminopeptidase OS=Homo sapiens OX=9606 GN=LAP3 PE=1 SV=3
298	1395	O43653	220.57	54	54	32	54	32	32	32	32	54	32	142350000	131410000	146010000	820910000	827710000	831090000	1156700000	913200000	966460000	16	16	15	14	18	17	12	16	19	20	15	Carbamidomethylation	11959	Prostate stem cell antigen OS=Homo sapiens OX=9606 GN=PSCA PE=1 SV=2
359	165	Q14651	220.45	39	8	3	6	31	25	29	27	31	29	226910	113020	241880	10270000	9187000	7247600	7530100	7566600	9020400	21	16	3	2	2	24	14	18	18	19	21	Carbamidomethylation; Acetylation (N-term); Pyro-glu from Q	70254	Plastin-1 OS=Homo sapiens OX=9606 GN=PLS1 PE=1 SV=2
131	218	P14550	220.43	70	38	38	37	65	65	54	66	56	51	25260000	26739000	20432000	175990000	203820000	183370000	201060000	195660000	213900000	21	20	19	19	21	28	36	33	36	32	31	Carbamidomethylation; Oxidation (M); Acetylation (N-term); Pyro-glu from Q	36573	Aldo-keto reductase family 1 member A1 OS=Homo sapiens OX=9606 GN=AKR1A1 PE=1 SV=3
483	733	P50897	220.07	53	12	6	0	28	52	32	52	51	53	171710	125430		108530000	128630000	106540000	129690000	117980000	131840000	16	16	2	1	0	11	17	14	17	16	16	Carbamidomethylation; Oxidation (M); Acetylation (N-term); Pyro-glu from Q	34193	Palmitoyl-protein thioesterase 1 OS=Homo sapiens OX=9606 GN=PPT1 PE=1 SV=1
264	262	P16278	219.27	30	19	25	21	24	25	27	29	28	28	15941000	18900000	15201000	47014000	67483000	55067000	76335000	71184000	67700000	16	16	14	16	15	16	24	18	24	18	17	Carbamidomethylation; Oxidation (M); Pyro-glu from Q	76075	Beta-galactosidase OS=Homo sapiens OX=9606 GN=GLB1 PE=1 SV=2
444	189	Q00610	219.26	32	10	10	10	12	6	12	10	16	9	1784100	1505300	926200	4583900	2840800	3541500	5078500	5408600	3697900	30	24	12	11	10	14	7	12	11	15	9	Carbamidomethylation	191613	Clathrin heavy chain 1 OS=Homo sapiens OX=9606 GN=CLTC PE=1 SV=5
244	549	P02790	219.1	35	0	0	0	35	35	35	35	35	35				215310000	190710000	215660000	542550000	401800000	447730000	14	14	0	0	0	26	26	28	36	28	31	Carbamidomethylation; Oxidation (M); Acetylation (N-term)	51676	Hemopexin OS=Homo sapiens OX=9606 GN=HPX PE=1 SV=2
179	207	P09543	219.09	62	44	38	41	47	47	52	45	59	57	38389000	28676000	28064000	40835000	58215000	68174000	43207000	64109000	79004000	25	24	28	24	22	20	20	27	20	29	30	Carbamidomethylation; Oxidation (M)	47579	2' 3'-cyclic-nucleotide 3'-phosphodiesterase OS=Homo sapiens OX=9606 GN=CNP PE=1 SV=2
257	697	P27105	218.79	47	45	38	43	42	33	42	42	45	47	38775000	22141000	26022000	102710000	100660000	114870000	95107000	99534000	106620000	16	16	21	20	18	21	13	16	17	21	19	Oxidation (M)	31731	Erythrocyte band 7 integral membrane protein OS=Homo sapiens OX=9606 GN=STOM PE=1 SV=3
182	628	Q7LBR1	218.75	44	27	23	23	33	34	34	30	30	34	133720000	121560000	179840000	592520000	568110000	586710000	545610000	575950000	547850000	27	27	20	17	16	30	26	22	32	28	27	Oxidation (M); Acetylation (N-term)	22109	Charged multivesicular body protein 1b OS=Homo sapiens OX=9606 GN=CHMP1B PE=1 SV=1
479	1188	P61626	218.42	88	0	0	0	87	66	87	87	88	88				97559000	79193000	111840000	128420000	116340000	121640000	14	14	0	0	0	11	15	20	19	15	14	Carbamidomethylation; Oxidation (M)	16537	Lysozyme C OS=Homo sapiens OX=9606 GN=LYZ PE=1 SV=1
212	401	Q8IWA5	218.19	19	17	16	18	19	19	19	19	19	19	5399300	10652000	16420000	179090000	183110000	171420000	166490000	179150000	161970000	17	17	11	12	16	24	28	23	26	29	26	Carbamidomethylation; Acetylation (N-term); Pyro-glu from Q	80124	Choline transporter-like protein 2 OS=Homo sapiens OX=9606 GN=SLC44A2 PE=1 SV=3
594	323	Q7Z7G0	217.75	21	0	0	0	17	15	20	16	13	19				17579000	16080000	20819000	17689000	11586000	15764000	14	14	0	0	0	14	12	16	13	8	11	Carbamidomethylation	118642	Target of Nesh-SH3 OS=Homo sapiens OX=9606 GN=ABI3BP PE=1 SV=1
248	197	Q14118	217.72	37	2	0	2	30	29	28	34	30	37	223440		255620	64874000	64765000	60411000	89838000	95423000	75939000	25	25	2	0	2	30	24	22	29	33	29	Carbamidomethylation; Oxidation (M); Pyro-glu from Q	97441	Dystroglycan OS=Homo sapiens OX=9606 GN=DAG1 PE=1 SV=2
224	241	Q00796	217.6	70	31	41	46	70	50	40	50	35	54	10142000	17964000	12839000	153320000	112920000	142310000	142280000	115750000	157250000	17	17	10	17	16	30	25	25	21	19	24	Carbamidomethylation; Oxidation (M)	38325	Sorbitol dehydrogenase OS=Homo sapiens OX=9606 GN=SORD PE=1 SV=4
372	372	Q9H3R2	217.52	33	25	25	23	26	28	27	31	29	24	12572000	23535000	13218000	34356000	37948000	45064000	48836000	46675000	12019000	16	16	17	18	15	13	13	11	12	12	8	Carbamidomethylation; Oxidation (M)	54604	Mucin-13 OS=Homo sapiens OX=9606 GN=MUC13 PE=1 SV=3
219	243	Q9UM54	217.38	37	25	18	21	13	19	18	16	19	19	9426900	7563000	8768500	9686200	13139000	10886000	11416000	9572700	13901000	33	33	27	23	27	15	21	18	16	21	21	Carbamidomethylation; Oxidation (M)	149691	Unconventional myosin-VI OS=Homo sapiens OX=9606 GN=MYO6 PE=1 SV=4
344	731	P31946	216.95	51	43	50	43	50	50	48	41	48	48	18213000	20554000	19542000	36035000	49040000	41433000	31818000	55536000	37428000	16	8	13	15	17	12	15	16	16	13	11	Pyro-glu from Q	28082	14-3-3 protein beta/alpha OS=Homo sapiens OX=9606 GN=YWHAB PE=1 SV=3
245	433	P40121	216.85	51	44	43	47	46	46	51	49	44	49	29680000	27521000	31280000	122630000	140650000	161070000	157150000	146710000	172390000	16	16	17	17	16	16	18	25	25	19	22	Oxidation (M); Acetylation (N-term)	38499	Macrophage-capping protein OS=Homo sapiens OX=9606 GN=CAPG PE=1 SV=2
275	190	Q9NZV1	216.8	29	26	14	20	16	18	16	20	17	19	11138000	11666000	8887000	22274000	27063000	25111000	36742000	31762000	29633000	25	25	21	16	15	17	16	15	21	15	22	Carbamidomethylation; Pyro-glu from Q	113738	Cysteine-rich motor neuron 1 protein OS=Homo sapiens OX=9606 GN=CRIM1 PE=1 SV=1
172	458	P09210	216.72	58	39	42	39	55	51	55	55	57	51		1459900		24494000	24686000	21847000	19967000	31453000	26265000	19	2	17	23	16	34	27	29	24	27	26	Oxidation (M); Pyro-glu from Q	25664	Glutathione S-transferase A2 OS=Homo sapiens OX=9606 GN=GSTA2 PE=1 SV=4
322	153	P42685	216.61	63	29	29	28	32	31	47	35	44	28	13276000	13958000	12931000	20567000	26242000	27717000	22605000	23743000	20833000	18	18	14	15	12	13	14	22	16	16	14	Carbamidomethylation	58254	Tyrosine-protein kinase FRK OS=Homo sapiens OX=9606 GN=FRK PE=1 SV=1
252	284	P33176	216.55	49	30	37	31	14	25	21	20	17	17	4642800	5117500	4524600	3097800	5971800	5590000	3691600	3370900	4736200	35	25	26	27	29	13	16	14	16	12	15	Carbamidomethylation; Oxidation (M)	109685	Kinesin-1 heavy chain OS=Homo sapiens OX=9606 GN=KIF5B PE=1 SV=1
461	419	Q6UWR7	216.54	35	18	16	19	26	31	32	28	26	32	16327000	8981300	18035000	40561000	30156000	30582000	48898000	37070000	38529000	12	12	9	8	15	10	11	11	11	13	10	Carbamidomethylation; Oxidation (M)	50241	Ectonucleotide pyrophosphatase/phosphodiesterase family member 6 OS=Homo sapiens OX=9606 GN=ENPP6 PE=1 SV=2
445	213	Q9UBP0	216.02	45	13	16	18	22	30	36	24	31	36	776570	1356600	971880	8803200	11816000	12964000	9829400	11517000	12192000	17	17	6	7	7	12	15	16	10	14	14	Pyro-glu from Q	67197	Spastin OS=Homo sapiens OX=9606 GN=SPAST PE=1 SV=1
498	348	P24593	215.93	76	0	0	0	53	45	67	51	53	61				45816000	52642000	56981000	49872000	53805000	31580000	20	20	0	0	0	14	14	18	16	15	14	Carbamidomethylation; Oxidation (M)	30570	Insulin-like growth factor-binding protein 5 OS=Homo sapiens OX=9606 GN=IGFBP5 PE=1 SV=1
263	361	O94832	215.78	49	39	35	31	14	16	12	12	12	11	11828000	10238000	7066200	3858600	4125200	6291400	3844700	3397000	3294100	36	35	35	35	27	14	12	10	10	11	9	Carbamidomethylation; Oxidation (M); Acetylation (N-term)	116202	Unconventional myosin-Id OS=Homo sapiens OX=9606 GN=MYO1D PE=1 SV=2
221	585	A5A3E0	215.78	18	6	5	8	9	9	9	8	13	12										28	0	14	10	12	30	20	24	21	29	27	Carbamidomethylation; Oxidation (M); Acetylation (N-term); Pyro-glu from Q	121444	POTE ankyrin domain family member F OS=Homo sapiens OX=9606 GN=POTEF PE=1 SV=2
583	301	Q7L266	215.75	64	0	5	8	51	58	56	52	47	47		53021	311690	16681000	14113000	17270000	15488000	13105000	13550000	15	15	0	1	2	11	16	12	13	10	11	Carbamidomethylation; Oxidation (M); Acetylation (N-term)	32055	Isoaspartyl peptidase/L-asparaginase OS=Homo sapiens OX=9606 GN=ASRGL1 PE=1 SV=2
347	198	Q9UKU6	215.27	24	0	0	0	23	20	18	18	20	23				38833000	36309000	37080000	38422000	34403000	42285000	18	18	0	0	0	24	24	17	20	18	23	Carbamidomethylation; Oxidation (M)	116999	Thyrotropin-releasing hormone-degrading ectoenzyme OS=Homo sapiens OX=9606 GN=TRHDE PE=2 SV=1
243	174	Q9Y6U3	215.27	43	18	20	22	32	35	37	24	31	29	2530300	1663800	1771400	22653000	31786000	27409000	21625000	21519000	23063000	21	20	13	10	12	25	23	26	22	24	20	Carbamidomethylation; Oxidation (M); Acetylation (N-term)	80489	Adseverin OS=Homo sapiens OX=9606 GN=SCIN PE=1 SV=4
214	1364	P13987	215.19	48	36	36	36	36	36	36	36	36	48	247010000	266060000	185330000	538580000	522450000	620150000	506590000	521920000	557120000	19	19	24	19	22	20	19	20	22	22	26	Carbamidomethylation	14177	CD59 glycoprotein OS=Homo sapiens OX=9606 GN=CD59 PE=1 SV=1
487	319	Q9BTY2	215.03	46	1	1	1	35	40	41	33	35	33	129740	120950	129280	23983000	22219000	24340000	25195000	24630000	23484000	16	16	1	1	1	15	14	18	13	16	14	Carbamidomethylation; Oxidation (M); Acetylation (N-term)	54067	Plasma alpha-L-fucosidase OS=Homo sapiens OX=9606 GN=FUCA2 PE=1 SV=2
325	442	Q9H444	214.85	73	42	59	63	52	47	50	50	59	52	30213000	31522000	36875000	109360000	85928000	87269000	73841000	95307000	86374000	16	16	14	11	16	17	16	14	16	18	13	Oxidation (M); Pyro-glu from Q	24950	Charged multivesicular body protein 4b OS=Homo sapiens OX=9606 GN=CHMP4B PE=1 SV=1
507	969	P01591	214.58	67	50	26	50	50	50	60	62	62	57	5516700	4301200	6072800	378740000	382100000	410210000	602400000	580980000	516920000	10	10	7	3	5	8	13	12	15	14	13	Carbamidomethylation; Oxidation (M); Pyro-glu from Q	18099	Immunoglobulin J chain OS=Homo sapiens OX=9606 GN=JCHAIN PE=1 SV=4
380	203	P51178	214.48	31	29	23	20	22	23	28	28	24	24	7329000	7403900	4728800	7770200	10860000	9543800	10615000	9109600	9334800	15	15	17	13	9	11	15	16	12	13	12	Carbamidomethylation; Oxidation (M); Acetylation (N-term); Pyro-glu from Q	85665	1-phosphatidylinositol 4 5-bisphosphate phosphodiesterase delta-1 OS=Homo sapiens OX=9606 GN=PLCD1 PE=1 SV=2
209	578	P00739	214.47	30	5	0	3	30	30	30	27	30	30				998900	484370	1352600	2431400	520600	895780	22	1	1	0	1	35	33	39	30	28	30	Carbamidomethylation; Pyro-glu from Q	39030	Haptoglobin-related protein OS=Homo sapiens OX=9606 GN=HPR PE=2 SV=2
225	403	P23528	214.45	81	67	77	74	79	75	74	76	55	70	26757000	32816000	25657000	124110000	114430000	115340000	104650000	65488000	98795000	22	16	17	20	16	30	20	27	23	14	20	Carbamidomethylation; Oxidation (M); Acetylation (N-term)	18502	Cofilin-1 OS=Homo sapiens OX=9606 GN=CFL1 PE=1 SV=3
99	1210	P0CG47	214.27	42	42	41	42	42	42	33	42	33	33	352540000	97505000	174490000	938390000	1065100000	1114600000	1130400000	1066900000	1071100000	14	14	37	35	38	38	32	33	33	33	34	Oxidation (M); Acetylation (N-term); Pyro-glu from Q	25762	Polyubiquitin-B OS=Homo sapiens OX=9606 GN=UBB PE=1 SV=1
99	1215	P0CG48	214.27	14	14	14	14	14	14	11	14	11	11	352540000	97505000	174490000	938390000	1065100000	1114600000	1130400000	1066900000	1071100000	14	14	37	35	38	38	32	33	33	33	34	Oxidation (M); Acetylation (N-term); Pyro-glu from Q	77039	Polyubiquitin-C OS=Homo sapiens OX=9606 GN=UBC PE=1 SV=3
309	185	Q9H223	213.96	61	38	46	39	35	28	33	29	46	35	19410000	25980000	24735000	18016000	18170000	23587000	12824000	21899000	22821000	20	18	22	21	19	12	11	11	15	15	16	Carbamidomethylation; Oxidation (M); Acetylation (N-term)	61175	EH domain-containing protein 4 OS=Homo sapiens OX=9606 GN=EHD4 PE=1 SV=1
296	264	P42330	213.9	84	62	62	28	67	84	82	73	73	66	4350900	3362100	2286300	29533000	37886000	35109000	44946000	33950000	36550000	18	12	13	11	9	16	22	19	21	17	19	Carbamidomethylation; Oxidation (M)	36853	Aldo-keto reductase family 1 member C3 OS=Homo sapiens OX=9606 GN=AKR1C3 PE=1 SV=4
527	280	Q9P2T1	213.64	66	0	0	0	54	49	45	47	48	39				10769000	17566000	12013000	11071000	14369000	18495000	16	16	0	0	0	12	19	13	13	14	15	Carbamidomethylation	37874	GMP reductase 2 OS=Homo sapiens OX=9606 GN=GMPR2 PE=1 SV=1
175	242	Q9HB40	212.98	42	17	13	16	32	42	37	37	35	36	2323900	1430300	2341300	217850000	267480000	240580000	261990000	277600000	290040000	22	22	7	5	7	29	34	41	30	31	37	Carbamidomethylation; Oxidation (M); Pyro-glu from Q	50831	Retinoid-inducible serine carboxypeptidase OS=Homo sapiens OX=9606 GN=SCPEP1 PE=1 SV=1
400	178	Q4KMQ2	212.88	30	11	13	10	18	16	15	17	22	22	3264600	4334000	3303600	14400000	12463000	14335000	11820000	15938000	14386000	17	17	7	9	6	11	16	13	16	20	15	Carbamidomethylation; Oxidation (M)	106165	Anoctamin-6 OS=Homo sapiens OX=9606 GN=ANO6 PE=1 SV=2
582	756	P08697	212.76	25	0	0	0	19	25	20	20	16	19				61083000	57014000	49375000	82352000	52365000	56852000	15	15	0	0	0	13	15	12	14	11	11	Pyro-glu from Q	54566	Alpha-2-antiplasmin OS=Homo sapiens OX=9606 GN=SERPINF2 PE=1 SV=3
384	179	Q3LXA3	212.09	59	26	26	23	37	36	33	34	31	27	4228000	4256500	3922300	18743000	17704000	23670000	23975000	26088000	23502000	18	18	9	10	10	12	15	16	14	16	16	Carbamidomethylation; Oxidation (M); Acetylation (N-term)	58947	Triokinase/FMN cyclase OS=Homo sapiens OX=9606 GN=TKFC PE=1 SV=2
499	196	P30101	212.07	46	0	0	0	39	34	45	31	31	37				39441000	40305000	43040000	40332000	40351000	42273000	15	15	0	0	0	14	15	19	12	15	15	Carbamidomethylation	56782	Protein disulfide-isomerase A3 OS=Homo sapiens OX=9606 GN=PDIA3 PE=1 SV=4
421	754	P51148	211.68	76	49	49	49	59	49	49	49	76	36	3709300	3983200	3716900	36433000	37330000	38312000	39715000	46272000	32168000	13	8	9	10	10	13	11	14	13	16	11	Carbamidomethylation; Oxidation (M); Acetylation (N-term)	23483	Ras-related protein Rab-5C OS=Homo sapiens OX=9606 GN=RAB5C PE=1 SV=2
213	1356	P21926	211.55	29	20	20	20	23	29	23	23	23	23	114280000	87977000	65497000	462840000	436220000	437760000	486060000	493400000	473410000	14	14	13	16	9	30	30	23	20	28	26	Carbamidomethylation; Acetylation (N-term)	25416	CD9 antigen OS=Homo sapiens OX=9606 GN=CD9 PE=1 SV=4
464	995	O75340	211.39	71	71	46	61	51	50	48	66	48	54	19511000	19436000	19547000	65305000	75127000	73578000	61149000	82568000	75682000	11	11	9	7	10	12	16	9	11	13	11	Oxidation (M); Acetylation (N-term); Pyro-glu from Q	21868	Programmed cell death protein 6 OS=Homo sapiens OX=9606 GN=PDCD6 PE=1 SV=1
300	395	P07339	211.38	40	32	35	33	40	37	37	37	35	37	2561100	4610100	5030100	104000000	78608000	82201000	164980000	118720000	133520000	13	13	8	10	9	18	15	18	25	20	22	Carbamidomethylation; Oxidation (M); Pyro-glu from Q	44552	Cathepsin D OS=Homo sapiens OX=9606 GN=CTSD PE=1 SV=1
376	230	P27797	211.28	59	6	6	0	40	51	51	59	51	36	113380	99263		44643000	34520000	37458000	51056000	47281000	43839000	17	17	1	1	0	15	16	23	21	21	21	Carbamidomethylation	48142	Calreticulin OS=Homo sapiens OX=9606 GN=CALR PE=1 SV=1
354	181	Q13332	211.19	18	1	1	1	9	12	15	9	9	15				66208000	69803000	81769000	67254000	63474000	88191000	19	16	3	2	2	18	24	20	15	14	24	Carbamidomethylation; Oxidation (M)	217039	Receptor-type tyrosine-protein phosphatase S OS=Homo sapiens OX=9606 GN=PTPRS PE=1 SV=3
388	1634	P29972	211.16	33	15	17	15	15	19	15	30	15	15	55221000	82594000	25762000	264120000	304670000	278040000	277660000	260260000	284660000	14	13	16	20	20	8	12	7	13	11	10	Oxidation (M); Pyro-glu from Q	28526	Aquaporin-1 OS=Homo sapiens OX=9606 GN=AQP1 PE=1 SV=3
270	684	P62937	210.59	78	57	61	62	69	68	73	68	68	68	90190000	71546000	73362000	207800000	211070000	186700000	211510000	246600000	181080000	14	14	18	19	18	19	22	16	15	17	17	Carbamidomethylation; Oxidation (M); Acetylation (N-term)	18012	Peptidyl-prolyl cis-trans isomerase A OS=Homo sapiens OX=9606 GN=PPIA PE=1 SV=2
456	180	Q08629	210.55	48	0	0	0	37	41	36	41	37	34				33255000	30929000	28777000	31839000	30766000	28008000	15	15	0	0	0	16	18	16	16	18	15	Carbamidomethylation; Oxidation (M)	49124	Testican-1 OS=Homo sapiens OX=9606 GN=SPOCK1 PE=1 SV=1
546	559	O00754	210.53	14	0	0	0	11	14	12	12	12	12				16539000	28924000	26057000	27989000	26983000	28541000	12	12	0	0	0	11	12	15	14	15	14	Carbamidomethylation; Oxidation (M); Pyro-glu from Q	113744	Lysosomal alpha-mannosidase OS=Homo sapiens OX=9606 GN=MAN2B1 PE=1 SV=3
406	349	Q12923	210.51	21	15	18	15	2	2	1	1	2	2	6232700	7319000	6002400	944270	745970	341640	615020	859260	906410	35	35	29	36	27	4	3	2	3	3	4	Carbamidomethylation; Oxidation (M); Pyro-glu from Q	276903	Tyrosine-protein phosphatase non-receptor type 13 OS=Homo sapiens OX=9606 GN=PTPN13 PE=1 SV=2
355	219	P48643	210.3	51	5	10	7	40	43	38	40	37	40	408530	713030	431050	11531000	10084000	11787000	12545000	10194000	10446000	24	23	3	5	4	18	18	17	23	17	17	Carbamidomethylation; Acetylation (N-term); Pyro-glu from Q	59671	T-complex protein 1 subunit epsilon OS=Homo sapiens OX=9606 GN=CCT5 PE=1 SV=1
302	370	P62820	210.07	90	60	55	54	50	86	57	57	82	61	3095900	2808900	2525300	7025200	10287000	9696300	9405100	9092700	8117700	16	9	17	16	16	13	20	15	15	17	15	Carbamidomethylation; Oxidation (M); Acetylation (N-term); Pyro-glu from Q	22678	Ras-related protein Rab-1A OS=Homo sapiens OX=9606 GN=RAB1A PE=1 SV=3
433	617	P09237	210.03	47	0	0	0	44	40	44	44	47	43				121620000	113480000	113380000	131080000	131710000	119170000	16	15	0	0	0	17	17	15	18	18	18	Carbamidomethylation; Oxidation (M)	29677	Matrilysin OS=Homo sapiens OX=9606 GN=MMP7 PE=1 SV=1
348	572	P52565	210.01	68	51	32	54	62	63	58	51	67	63	10880000	9787200	10066000	55797000	51106000	54882000	55601000	59979000	66543000	17	17	13	11	8	16	15	16	12	18	17	Oxidation (M); Acetylation (N-term)	23207	Rho GDP-dissociation inhibitor 1 OS=Homo sapiens OX=9606 GN=ARHGDIA PE=1 SV=3
327	411	P08754	209.71	50	30	16	30	38	27	37	39	36	37	2398200	1812900	1872200	6382800	6855400	11000000	6305600	13205000	15471000	18	6	13	9	12	19	15	20	15	16	15	Carbamidomethylation; Oxidation (M); Acetylation (N-term)	40532	Guanine nucleotide-binding protein G(i) subunit alpha OS=Homo sapiens OX=9606 GN=GNAI3 PE=1 SV=3
356	199	P04075	209.6	79	12	15	12	67	50	46	67	56	57	1136200	1554300	1186700	24695000	27100000	24191000	37490000	35285000	26188000	18	15	4	5	5	18	17	18	18	19	18	Carbamidomethylation; Oxidation (M)	39420	Fructose-bisphosphate aldolase A OS=Homo sapiens OX=9606 GN=ALDOA PE=1 SV=2
516	177	P00352	209.5	59	2	8	2	38	29	20	54	31	42		178430	171090	11864000	8226500	5971300	18743000	11543000	18945000	19	18	1	3	1	13	12	8	19	13	18	Carbamidomethylation; Acetylation (N-term)	54862	Retinal dehydrogenase 1 OS=Homo sapiens OX=9606 GN=ALDH1A1 PE=1 SV=2
287	850	Q9NRX4	209.37	76	58	63	75	74	76	67	76	74	76	6860700	8488000	9400700	128670000	101620000	110340000	133790000	115730000	120870000	14	14	7	9	11	21	20	19	23	23	19	Carbamidomethylation; Oxidation (M); Pyro-glu from Q	13833	14 kDa phosphohistidine phosphatase OS=Homo sapiens OX=9606 GN=PHPT1 PE=1 SV=1
467	289	Q9NQR4	209.25	66	6	0	6	60	50	51	45	57	54	97934		79495	13580000	15028000	15830000	14463000	20563000	18366000	17	17	1	0	1	17	16	14	14	19	15	Carbamidomethylation; Acetylation (N-term)	30608	Omega-amidase NIT2 OS=Homo sapiens OX=9606 GN=NIT2 PE=1 SV=1
410	1047	P32119	209.12	62	38	26	33	62	57	62	62	62	62	3500800	1395600	2805000	95164000	111740000	93684000	115340000	145280000	106560000	12	11	6	4	6	14	17	16	15	19	14	Carbamidomethylation; Acetylation (N-term)	21892	Peroxiredoxin-2 OS=Homo sapiens OX=9606 GN=PRDX2 PE=1 SV=5
543	798	Q9UBQ7	208.92	46	26	26	19	31	42	42	31	45	31	2111100	2228400	1467500	36403000	36316000	35439000	37633000	38032000	37450000	10	10	6	5	4	11	10	10	13	13	10	Carbamidomethylation	35668	Glyoxylate reductase/hydroxypyruvate reductase OS=Homo sapiens OX=9606 GN=GRHPR PE=1 SV=1
250	693	Q9NZZ3	208.53	51	39	41	42	42	46	38	43	49	38	78963000	59502000	54363000	434020000	405110000	425430000	454300000	475590000	436480000	16	16	16	13	18	22	22	14	22	27	17	Carbamidomethylation; Oxidation (M); Acetylation (N-term)	24571	Charged multivesicular body protein 5 OS=Homo sapiens OX=9606 GN=CHMP5 PE=1 SV=1
497	249	P13796	208.52	38	5	5	3	18	19	34	23	30	29				3584000	3957500	6394500	6531400	7390900	7045100	17	11	3	3	2	12	10	16	14	16	15	Carbamidomethylation; Acetylation (N-term)	70289	Plastin-2 OS=Homo sapiens OX=9606 GN=LCP1 PE=1 SV=6
278	221	P38606	208.22	41	24	24	18	34	35	29	31	26	32	6832900	7331900	6598400	56888000	64789000	59756000	59487000	45186000	61780000	14	14	11	11	14	17	19	20	20	18	24	Carbamidomethylation; Oxidation (M)	68304	V-type proton ATPase catalytic subunit A OS=Homo sapiens OX=9606 GN=ATP6V1A PE=1 SV=2
587	310	P00734	207.83	37	5	0	3	18	24	28	23	30	23	241060		313570	34333000	53274000	37161000	38715000	43576000	45735000	13	13	2	0	1	10	13	13	10	15	11	Carbamidomethylation	70037	Prothrombin OS=Homo sapiens OX=9606 GN=F2 PE=1 SV=2
277	232	Q9H6S3	207.43	63	44	47	47	26	21	33	27	24	21	28179000	30350000	31037000	13574000	9944300	58994000	17994000	12801000	55681000	29	29	26	27	30	11	11	16	14	11	11	Carbamidomethylation; Oxidation (M); Acetylation (N-term); Pyro-glu from Q	80621	Epidermal growth factor receptor kinase substrate 8-like protein 2 OS=Homo sapiens OX=9606 GN=EPS8L2 PE=1 SV=2
390	303	Q14767	207.06	16	0	0	0	12	11	12	10	14	12				20872000	22972000	17777000	22526000	20179000	19507000	22	22	0	0	0	19	22	16	18	20	20	Carbamidomethylation; Acetylation (N-term); Pyro-glu from Q	195051	Latent-transforming growth factor beta-binding protein 2 OS=Homo sapiens OX=9606 GN=LTBP2 PE=1 SV=3
416	415	O00299	206.94	83	56	40	61	69	63	69	74	69	58	22032000	25396000	25793000	45704000	38685000	48501000	46525000	38566000	42720000	14	14	11	11	12	13	12	13	12	13	12	Carbamidomethylation; Acetylation (N-term)	26923	Chloride intracellular channel protein 1 OS=Homo sapiens OX=9606 GN=CLIC1 PE=1 SV=4
420	257	P05543	206.62	43	0	0	0	40	34	40	38	40	41				62568000	50208000	59858000	59529000	61513000	69434000	15	15	0	0	0	19	17	18	16	19	18	Oxidation (M); Pyro-glu from Q	46325	Thyroxine-binding globulin OS=Homo sapiens OX=9606 GN=SERPINA7 PE=1 SV=2
256	248	Q14254	206.51	57	41	45	48	51	29	52	45	43	47	12485000	13103000	14568000	20707000	13434000	21370000	28202000	15823000	19285000	18	18	24	20	22	18	11	22	19	13	18	Carbamidomethylation; Oxidation (M); Pyro-glu from Q	47064	Flotillin-2 OS=Homo sapiens OX=9606 GN=FLOT2 PE=1 SV=2
75	445	P29475	206.36	9	8	8	7	9	8	8	8	8	9	1805100000	1900000000	1784000000	2060000000	1866100000	1934900000	2150700000	1946100000	2345300000	32	32	64	61	55	36	28	35	37	28	29	Acetylation (N-term)	175117	Nitric oxide synthase brain OS=Homo sapiens OX=9606 GN=NOS1 PE=1 SV=2
330	455	P50053	206.34	73	13	19	6	51	48	53	68	65	65	710290	3357600	2418800	133840000	97806000	120030000	131820000	113610000	125220000	14	14	4	5	2	20	19	20	22	21	20	Carbamidomethylation; Oxidation (M)	32523	Ketohexokinase OS=Homo sapiens OX=9606 GN=KHK PE=1 SV=2
529	1161	P02743	206.33	41	12	12	12	41	41	41	41	41	41	306810	286310	308590	447570000	359800000	285240000	332910000	415060000	413900000	12	12	2	2	2	14	11	15	13	15	12	Carbamidomethylation	25387	Serum amyloid P-component OS=Homo sapiens OX=9606 GN=APCS PE=1 SV=2
534	220	P29508	206.31	61	3	0	7	27	32	35	51	43	29			1188800	7841700	10961000	11346000	17378000	17613000	17819000	19	18	1	0	1	11	13	14	17	13	14	Acetylation (N-term)	44565	Serpin B3 OS=Homo sapiens OX=9606 GN=SERPINB3 PE=1 SV=2
299	506	Q9Y2S2	206.3	63	25	29	28	51	52	51	51	45	61	6889000	5865000	6235300	112440000	89367000	111480000	107970000	115840000	123500000	17	17	10	9	6	20	19	20	21	20	20	Carbamidomethylation; Oxidation (M); Pyro-glu from Q	35419	Lambda-crystallin homolog OS=Homo sapiens OX=9606 GN=CRYL1 PE=1 SV=3
357	446	Q9H0U4	206.26	86	58	54	53	52	65	81	60	65	65	1167600	1233600	1050300	2447200	2620800	3683100	2523000	2331600	2715800	12	5	11	12	12	13	15	19	13	15	12	Carbamidomethylation; Oxidation (M); Acetylation (N-term); Pyro-glu from Q	22171	Ras-related protein Rab-1B OS=Homo sapiens OX=9606 GN=RAB1B PE=1 SV=1
512	488	P60900	206.23	76	6	6	6	76	60	76	76	60	65	113060	104930	100230	40774000	31511000	43763000	50328000	33202000	34719000	11	11	1	1	1	16	14	13	17	14	12	Carbamidomethylation; Acetylation (N-term); Pyro-glu from Q	27399	Proteasome subunit alpha type-6 OS=Homo sapiens OX=9606 GN=PSMA6 PE=1 SV=1
431	337	Q92817	206.21	29	23	20	18	3	2	5	3	3	3	7214200	7009400	5612100	545800	857300	1377100	1312300	967620	998020	37	37	28	27	24	4	3	6	4	3	4	Carbamidomethylation	231602	Envoplakin OS=Homo sapiens OX=9606 GN=EVPL PE=1 SV=3
379	217	P17858	206.19	40	9	4	9	21	21	21	24	35	28	1079600	372030	511680	19499000	18463000	20079000	21946000	25570000	25127000	19	19	7	3	5	13	17	12	16	22	23	Carbamidomethylation; Oxidation (M); Acetylation (N-term)	85018	ATP-dependent 6-phosphofructokinase liver type OS=Homo sapiens OX=9606 GN=PFKL PE=1 SV=6
268	265	O94760	206.15	83	54	66	55	57	76	76	66	68	65	3985700	3955600	2735500	33745000	41486000	39628000	36562000	34782000	39466000	16	16	15	14	14	19	18	22	17	19	23	Carbamidomethylation; Oxidation (M); Acetylation (N-term)	31122	N(G) N(G)-dimethylarginine dimethylaminohydrolase 1 OS=Homo sapiens OX=9606 GN=DDAH1 PE=1 SV=3
569	227	P49419	206.1	52	0	0	0	30	10	32	43	34	46				9195300	4367700	7852100	23143000	18938000	18529000	19	19	0	0	0	10	4	13	20	15	16	Carbamidomethylation; Acetylation (N-term); Pyro-glu from Q	58487	Alpha-aminoadipic semialdehyde dehydrogenase OS=Homo sapiens OX=9606 GN=ALDH7A1 PE=1 SV=5
207	332	Q99816	206.03	40	30	38	38	37	33	39	35	30	35	29688000	50347000	52969000	116030000	135750000	116350000	129710000	129940000	128850000	16	16	19	25	25	24	23	21	18	22	21	Oxidation (M); Acetylation (N-term); Pyro-glu from Q	43944	Tumor susceptibility gene 101 protein OS=Homo sapiens OX=9606 GN=TSG101 PE=1 SV=2
690	369	P28332	205.9	59	6	12	9	42	23	40	42	30	26	155390	231230	103240	11808000	6717500	13180000	11304000	8848400	10246000	18	17	2	2	1	12	6	11	11	9	6	Carbamidomethylation; Oxidation (M); Acetylation (N-term)	39073	Alcohol dehydrogenase 6 OS=Homo sapiens OX=9606 GN=ADH6 PE=1 SV=3
443	275	Q14766	205.61	19	0	0	0	13	13	12	9	12	10				8786900	7874500	8523100	4529000	8921600	7727000	25	24	0	0	0	18	21	17	11	20	14	Carbamidomethylation; Acetylation (N-term); Pyro-glu from Q	186795	Latent-transforming growth factor beta-binding protein 1 OS=Homo sapiens OX=9606 GN=LTBP1 PE=1 SV=4
273	387	Q9UHG3	204.95	36	35	24	28	34	36	35	35	35	28	18053000	12148000	19255000	133250000	143390000	130980000	142370000	137970000	116210000	12	12	13	10	13	21	20	20	21	21	20	Carbamidomethylation; Oxidation (M)	56640	Prenylcysteine oxidase 1 OS=Homo sapiens OX=9606 GN=PCYOX1 PE=1 SV=3
360	608	Q13885	204.9	51	27	22	25	33	28	25	22	22	25	58389	286960								12	1	11	12	14	16	15	13	12	10	18	Carbamidomethylation; Oxidation (M)	49907	Tubulin beta-2A chain OS=Homo sapiens OX=9606 GN=TUBB2A PE=1 SV=1
360	609	Q9BVA1	204.9	51	27	22	25	33	28	25	22	22	25	58389	286960								12	1	11	12	14	16	15	13	12	10	18	Carbamidomethylation; Oxidation (M)	49953	Tubulin beta-2B chain OS=Homo sapiens OX=9606 GN=TUBB2B PE=1 SV=1
345	246	P49327	204.74	20	6	9	7	10	6	7	11	9	9	2787100	5570500	5509800	7719900	5048900	7063300	9338600	11659000	10912000	28	28	10	15	13	15	9	12	18	19	16	Carbamidomethylation; Acetylation (N-term); Pyro-glu from Q	273424	Fatty acid synthase OS=Homo sapiens OX=9606 GN=FASN PE=1 SV=3
324	447	P30086	204.6	90	79	82	72	78	78	86	86	74	90	9766900	9332900	9888800	33572000	34909000	25921000	36981000	30874000	36984000	10	10	14	20	13	18	13	15	14	15	14	Carbamidomethylation; Oxidation (M)	21057	Phosphatidylethanolamine-binding protein 1 OS=Homo sapiens OX=9606 GN=PEBP1 PE=1 SV=3
459	643	Q96MM7	204.45	22	6	5	6	21	20	21	16	21	21	138270	23664	125050	29921000	34555000	33329000	29098000	35681000	39308000	12	12	2	1	2	17	11	15	14	19	17	Carbamidomethylation; Oxidation (M)	69130	Heparan-sulfate 6-O-sulfotransferase 2 OS=Homo sapiens OX=9606 GN=HS6ST2 PE=2 SV=2
571	377	Q14393	203.98	31	4	4	10	28	30	25	29	27	25	416180	467700	467710	18451000	19834000	16978000	21416000	20001000	21598000	13	13	2	2	3	10	15	10	12	12	12	Carbamidomethylation; Oxidation (M); Acetylation (N-term)	74925	Growth arrest-specific protein 6 OS=Homo sapiens OX=9606 GN=GAS6 PE=1 SV=3
282	832	Q9UK41	203.85	49	49	49	40	49	49	49	49	49	49	59743000	55998000	53177000	173670000	86610000	277870000	112990000	84417000	92134000	12	12	17	21	18	17	17	17	15	18	14	Carbamidomethylation; Oxidation (M); Acetylation (N-term)	25425	Vacuolar protein sorting-associated protein 28 homolog OS=Homo sapiens OX=9606 GN=VPS28 PE=1 SV=1
522	392	P47755	203.64	67	17	11	9	49	45	53	63	59	66	213150	225130	160190	10528000	9827800	10533000	19974000	18414000	14839000	14	9	3	2	2	12	12	12	13	16	15	Carbamidomethylation; Acetylation (N-term); Pyro-glu from Q	32949	F-actin-capping protein subunit alpha-2 OS=Homo sapiens OX=9606 GN=CAPZA2 PE=1 SV=3
386	856	P63104	203.63	45	35	27	36	42	44	39	39	42	39	16876000	17079000	23480000	34423000	36389000	35249000	31694000	41415000	26713000	17	14	19	15	16	12	10	10	10	14	12	Carbamidomethylation; Oxidation (M); Pyro-glu from Q	27745	14-3-3 protein zeta/delta OS=Homo sapiens OX=9606 GN=YWHAZ PE=1 SV=1
780	333	Q8TB73	203.58	40	0	0	0	21	22	21	25	23	13				9395200	4497200	3650400	2700900	3375200	1266200	17	17	0	0	0	9	9	12	8	9	6	Carbamidomethylation	64673	Protein NDNF OS=Homo sapiens OX=9606 GN=NDNF PE=1 SV=2
562	512	P52788	203.5	49	16	29	18	30	39	43	41	46	39	1965300	2426400	2362400	7982600	13009000	8639200	15354000	13876000	13899000	14	14	5	8	6	7	14	10	9	12	8	Carbamidomethylation; Oxidation (M); Acetylation (N-term)	41268	Spermine synthase OS=Homo sapiens OX=9606 GN=SMS PE=1 SV=2
358	254	P05556	203.43	28	7	9	9	28	24	26	23	26	26	1619100	1980200	1925900	43144000	40956000	43031000	35180000	40524000	32985000	17	17	5	7	7	19	16	20	13	18	16	Carbamidomethylation; Pyro-glu from Q	88415	Integrin beta-1 OS=Homo sapiens OX=9606 GN=ITGB1 PE=1 SV=2
291	374	P34931	203.38	29	15	21	18	21	23	26	23	24	22						202620				16	1	9	13	12	18	20	18	20	21	19	Carbamidomethylation; Oxidation (M); Pyro-glu from Q	70375	Heat shock 70 kDa protein 1-like OS=Homo sapiens OX=9606 GN=HSPA1L PE=1 SV=2
660	386	P29966	202.82	53	21	5	15	45	43	48	45	49	48	872700	233170	490660	8448600	8386100	9493900	10565000	13755000	11046000	11	11	3	1	2	9	9	12	9	10	10		31555	Myristoylated alanine-rich C-kinase substrate OS=Homo sapiens OX=9606 GN=MARCKS PE=1 SV=4
535	331	Q5R3I4	202.59	51	8	8	15	36	36	29	31	31	36	363930	777110	914200	10120000	12857000	10016000	12242000	12091000	12156000	15	15	3	3	5	13	13	12	12	12	11	Carbamidomethylation; Oxidation (M); Acetylation (N-term)	52787	Tetratricopeptide repeat protein 38 OS=Homo sapiens OX=9606 GN=TTC38 PE=1 SV=1
342	247	P49189	202.23	48	16	15	16	36	43	38	44	42	42	514210	643750	634750	30074000	42548000	37685000	52797000	45221000	44956000	18	17	5	6	5	16	19	17	20	23	17	Carbamidomethylation; Oxidation (M); Acetylation (N-term)	53802	4-trimethylaminobutyraldehyde dehydrogenase OS=Homo sapiens OX=9606 GN=ALDH9A1 PE=1 SV=3
435	224	P09871	202.19	38	0	0	0	28	27	23	17	27	28				17015000	20679000	17981000	17550000	21673000	28069000	16	16	0	0	0	15	18	18	16	18	17	Carbamidomethylation; Oxidation (M); Pyro-glu from Q	76685	Complement C1s subcomponent OS=Homo sapiens OX=9606 GN=C1S PE=1 SV=1
462	1024	P08294	202.12	57	0	0	0	53	41	42	45	57	53				455460000	506050000	264380000	514310000	427590000	421660000	15	15	0	0	0	20	19	10	16	18	15	Carbamidomethylation; Oxidation (M); Acetylation (N-term)	25851	Extracellular superoxide dismutase [Cu-Zn] OS=Homo sapiens OX=9606 GN=SOD3 PE=1 SV=2
374	499	P10619	202.03	33	17	17	19	27	19	14	33	25	24	20930000	12860000	16121000	19843000	19519000	14419000	36480000	31432000	30907000	14	14	15	12	8	14	11	12	18	15	14	Carbamidomethylation; Oxidation (M); Acetylation (N-term); Pyro-glu from Q	54466	Lysosomal protective protein OS=Homo sapiens OX=9606 GN=CTSA PE=1 SV=2
350	360	Q07837	201.86	33	13	18	15	23	26	22	23	24	20	23301000	15514000	11390000	46743000	47868000	33527000	39342000	34611000	36520000	20	20	15	11	14	18	17	12	11	14	12	Carbamidomethylation; Acetylation (N-term)	78852	Neutral and basic amino acid transport protein rBAT OS=Homo sapiens OX=9606 GN=SLC3A1 PE=1 SV=2
317	471	P61981	201.32	70	42	56	42	46	53	51	68	51	62	13725000	14524000	10266000	11467000	14443000	13163000	16193000	14502000	12037000	18	11	14	15	14	16	17	15	20	15	14	Carbamidomethylation; Oxidation (M); Acetylation (N-term)	28303	14-3-3 protein gamma OS=Homo sapiens OX=9606 GN=YWHAG PE=1 SV=2
333	382	P50502	201.31	44	22	27	24	33	41	38	39	41	39	3279700	3225000	2974400	37705000	38827000	33935000	32099000	39065000	38265000	15	15	8	12	10	16	15	17	15	23	16	Carbamidomethylation; Oxidation (M)	41332	Hsc70-interacting protein OS=Homo sapiens OX=9606 GN=ST13 PE=1 SV=2
547	296	P07948	201.16	46	33	28	31	26	25	23	17	22	17	4876200	4803700	4276200	22891000	5875900	4563300	2705800	3269400	2600800	16	15	12	11	14	10	9	8	5	6	6	Carbamidomethylation; Acetylation (N-term); Pyro-glu from Q	58574	Tyrosine-protein kinase Lyn OS=Homo sapiens OX=9606 GN=LYN PE=1 SV=3
418	279	P54920	201.14	69	62	69	59	29	45	39	24	40	36	7235100	6322000	7090600	10758000	12037000	8882000	10214000	11996000	10659000	14	14	19	18	19	7	11	9	6	10	9	Carbamidomethylation; Oxidation (M)	33233	Alpha-soluble NSF attachment protein OS=Homo sapiens OX=9606 GN=NAPA PE=1 SV=3
596	422	Q7L5Y1	201	43	11	7	7	26	19	37	39	34	31	780140	283150	347860	9809400	7089400	9406900	10170000	7578000	7275500	13	13	5	2	2	12	8	11	13	9	12	Carbamidomethylation; Acetylation (N-term)	49787	Mitochondrial enolase superfamily member 1 OS=Homo sapiens OX=9606 GN=ENOSF1 PE=1 SV=1
442	288	Q99715	200.64	14	0	2	1	7	6	7	6	5	7	448830	14462000	14670000	18091000	10040000	11126000	10802000	8963200	7993600	32	32	1	4	2	16	15	17	15	14	17	Carbamidomethylation; Oxidation (M); Acetylation (N-term)	333147	Collagen alpha-1(XII) chain OS=Homo sapiens OX=9606 GN=COL12A1 PE=1 SV=2
381	385	O75936	200.34	48	20	16	24	34	36	44	41	44	31	2097700	1769500	2435400	88150000	61888000	90418000	77063000	93706000	81335000	16	16	6	5	7	15	15	20	15	16	19	Carbamidomethylation; Pyro-glu from Q	44715	Gamma-butyrobetaine dioxygenase OS=Homo sapiens OX=9606 GN=BBOX1 PE=1 SV=1
641	255	Q9H4A4	200.17	34	4	7	7	19	22	22	23	23	18	1285700	1596500	1645700	5916700	6416900	7670300	6846700	6746400	4868800	14	14	4	3	3	8	12	11	10	9	7	Carbamidomethylation	72596	Aminopeptidase B OS=Homo sapiens OX=9606 GN=RNPEP PE=1 SV=2
675	633	O14818	200.04	45	0	4	4	42	38	45	45	38	42		119000	97835	34394000	33842000	35956000	41475000	36214000	36435000	11	11	0	1	1	9	9	10	11	10	12	Acetylation (N-term)	27887	Proteasome subunit alpha type-7 OS=Homo sapiens OX=9606 GN=PSMA7 PE=1 SV=1
816	570	Q92743	199.82	35	0	0	0	33	19	31	32	32	15				17920000	6468600	10395000	15117000	7462600	12595000	11	11	0	0	0	10	6	10	11	8	6		51287	Serine protease HTRA1 OS=Homo sapiens OX=9606 GN=HTRA1 PE=1 SV=1
339	566	Q15907	199.74	74	50	36	64	59	69	69	69	69	74	310430	265760	302600	1013300	1847100	571910	1612800	1483500	577170	14	1	11	8	13	18	16	15	16	16	17	Acetylation (N-term)	24488	Ras-related protein Rab-11B OS=Homo sapiens OX=9606 GN=RAB11B PE=1 SV=4
446	272	O75326	199.67	37	0	0	0	22	15	21	29	15	29				49344000	26102000	41871000	47879000	36530000	59111000	16	16	0	0	0	15	18	15	17	16	20	Carbamidomethylation; Oxidation (M)	74824	Semaphorin-7A OS=Homo sapiens OX=9606 GN=SEMA7A PE=1 SV=1
326	357	Q9UHR4	199.6	47	34	27	30	33	26	32	38	30	30	5875800	4390300	6126100	11133000	7833500	10257000	11726000	8645100	7477700	20	20	18	11	17	18	12	15	16	14	13	Carbamidomethylation; Acetylation (N-term)	56883	Brain-specific angiogenesis inhibitor 1-associated protein 2-like protein 1 OS=Homo sapiens OX=9606 GN=BAIAP2L1 PE=1 SV=2
645	1388	O75594	199.5	47	10	10	0	47	47	47	40	47	47	0	93788		58323000	61206000	51814000	45060000	66913000	71474000	8	8	1	1	0	13	8	10	7	14	13	Carbamidomethylation; Pyro-glu from Q	21731	Peptidoglycan recognition protein 1 OS=Homo sapiens OX=9606 GN=PGLYRP1 PE=1 SV=1
458	393	P07686	199.31	49	10	10	10	25	35	22	33	31	29	1170300	953170	1017600	19700000	21717000	18946000	27360000	21530000	26726000	18	18	5	5	5	12	16	12	14	14	15	Carbamidomethylation; Acetylation (N-term)	63111	Beta-hexosaminidase subunit beta OS=Homo sapiens OX=9606 GN=HEXB PE=1 SV=3
570	244	P49368	199.3	45	7	12	17	36	32	23	26	30	21	370920	696650	642920	11255000	10630000	6538600	9387500	8789700	7925400	15	15	4	6	6	15	11	8	10	10	8	Carbamidomethylation; Acetylation (N-term)	60534	T-complex protein 1 subunit gamma OS=Homo sapiens OX=9606 GN=CCT3 PE=1 SV=4
353	498	P30085	199.21	81	56	68	54	68	76	76	76	62	76	8162600	7714600	5639700	23175000	20815000	30112000	31082000	22819000	30316000	13	13	13	14	10	12	15	17	14	10	18	Carbamidomethylation; Oxidation (M)	22222	UMP-CMP kinase OS=Homo sapiens OX=9606 GN=CMPK1 PE=1 SV=3
837	758	Q12805	199.1	36	0	0	0	19	31	25	28	31	31				19981000	30044000	37838000	44494000	24993000	33621000	8	8	0	0	0	7	6	11	9	7	10	Carbamidomethylation; Oxidation (M); Pyro-glu from Q	54641	EGF-containing fibulin-like extracellular matrix protein 1 OS=Homo sapiens OX=9606 GN=EFEMP1 PE=1 SV=2
405	312	Q96BW5	199.08	68	25	20	27	54	65	46	65	43	47	2655200	1950000	2219500	26784000	25510000	18051000	33826000	17397000	23266000	17	17	7	6	8	18	16	11	17	12	17	Carbamidomethylation	39018	Phosphotriesterase-related protein OS=Homo sapiens OX=9606 GN=PTER PE=1 SV=1
566	817	P61020	199.04	61	27	21	36	49	48	54	54	46	42	720250	125390	649500	6283500	9536100	11584000	9648800	5130500	9972200	12	7	5	5	6	7	13	11	14	9	9	Carbamidomethylation; Oxidation (M)	23707	Ras-related protein Rab-5B OS=Homo sapiens OX=9606 GN=RAB5B PE=1 SV=1
613	345	P07384	198.82	27	8	14	11	15	18	19	14	14	18	1186200	1481100	989260	11889000	11202000	14002000	11051000	10419000	11834000	12	12	5	7	6	10	8	11	7	8	10	Carbamidomethylation; Oxidation (M)	81890	Calpain-1 catalytic subunit OS=Homo sapiens OX=9606 GN=CAPN1 PE=1 SV=1
281	270	P40925	198.29	60	29	31	32	49	40	50	47	49	53	4079500	5169100	3952900	104040000	122730000	106670000	111890000	122940000	110020000	19	18	8	12	9	20	18	19	19	23	26	Carbamidomethylation; Oxidation (M)	36426	Malate dehydrogenase cytoplasmic OS=Homo sapiens OX=9606 GN=MDH1 PE=1 SV=4
407	235	Q86VP6	198.27	22	7	5	2	16	18	15	15	16	16	731280	795910	198600	9729100	17520000	16820000	10352000	11343000	10880000	22	22	6	4	2	15	20	16	15	17	16	Carbamidomethylation; Acetylation (N-term)	136375	Cullin-associated NEDD8-dissociated protein 1 OS=Homo sapiens OX=9606 GN=CAND1 PE=1 SV=2
328	774	P63000	198.09	47	46	40	46	41	46	46	46	46	46	5403100	11696000	10002000	51046000	51418000	41534000	35888000	47563000	39964000	15	7	14	12	11	20	14	19	18	14	12	Carbamidomethylation; Oxidation (M)	21450	Ras-related C3 botulinum toxin substrate 1 OS=Homo sapiens OX=9606 GN=RAC1 PE=1 SV=1
625	342	Q14703	198.07	22	1	0	1	15	10	18	8	11	14	5791800		104440	20762000	16421000	17458000	12571000	19446000	23159000	16	16	1	0	1	11	12	14	7	9	14	Carbamidomethylation; Acetylation (N-term); Pyro-glu from Q	117748	Membrane-bound transcription factor site-1 protease OS=Homo sapiens OX=9606 GN=MBTPS1 PE=1 SV=1
506	730	Q9NY97	198.05	32	0	0	0	32	32	32	32	32	32				84335000	73791000	65583000	65107000	57709000	88728000	10	10	0	0	0	17	14	15	11	14	19	Carbamidomethylation	46022	N-acetyllactosaminide beta-1 3-N-acetylglucosaminyltransferase 2 OS=Homo sapiens OX=9606 GN=B3GNT2 PE=1 SV=2
321	394	P45880	198.02	63	63	52	61	51	51	39	51	54	47	26357000	24892000	21749000	44211000	56269000	39919000	34122000	33203000	28704000	17	16	20	19	15	17	15	11	15	13	12	Carbamidomethylation; Acetylation (N-term)	31567	Voltage-dependent anion-selective channel protein 2 OS=Homo sapiens OX=9606 GN=VDAC2 PE=1 SV=2
455	1076	Q9UKU9	197.49	17	4	10	6	17	17	17	17	17	17	163590	555400	355330	104800000	106560000	82198000	170880000	177700000	162720000	9	9	1	3	2	14	16	14	19	16	14	Carbamidomethylation; Oxidation (M); Pyro-glu from Q	57105	Angiopoietin-related protein 2 OS=Homo sapiens OX=9606 GN=ANGPTL2 PE=1 SV=1
361	320	P15848	197.4	35	5	3	3	34	24	26	34	32	35	323780	161330	164360	56869000	42860000	53946000	83704000	69348000	95426000	18	18	2	1	1	19	16	16	23	19	24	Carbamidomethylation; Oxidation (M)	59687	Arylsulfatase B OS=Homo sapiens OX=9606 GN=ARSB PE=1 SV=1
492	363	P01011	197.16	58	0	4	4	39	39	46	45	42	45		103920	71747	32166000	35876000	31467000	58325000	42012000	49536000	17	16	0	1	1	12	15	14	17	15	17	Carbamidomethylation	47651	Alpha-1-antichymotrypsin OS=Homo sapiens OX=9606 GN=SERPINA3 PE=1 SV=2
488	459	O43280	196.97	36	26	26	20	24	25	20	24	19	30	4630200	7547900	4804300	12331000	12619000	12196000	10765000	7990200	13054000	10	10	10	12	8	11	11	9	10	10	12	Carbamidomethylation	66568	Trehalase OS=Homo sapiens OX=9606 GN=TREH PE=1 SV=2
616	239	P49588	196.94	28	6	9	7	8	14	12	10	13	11	587890	1833700	577770	2035300	3802900	4484100	2997000	2911400	4094200	21	21	5	7	6	6	12	9	7	10	9	Carbamidomethylation; Oxidation (M)	106810	Alanine--tRNA ligase cytoplasmic OS=Homo sapiens OX=9606 GN=AARS PE=1 SV=2
480	225	P17987	196.84	46	6	6	4	24	31	30	28	38	30	587030	525710	425440	8374700	8332800	7435300	9551300	8599500	12183000	17	16	3	3	2	14	13	13	13	15	18	Carbamidomethylation; Acetylation (N-term)	60344	T-complex protein 1 subunit alpha OS=Homo sapiens OX=9606 GN=TCP1 PE=1 SV=1
578	1098	Q9NVJ2	196.75	53	39	39	36	53	53	39	39	39	53	1247000	1850500	682520	6054600	7478600	7357400	7408800	7329900	9990400	9	4	7	10	5	9	11	9	10	8	8	Carbamidomethylation; Oxidation (M)	21539	ADP-ribosylation factor-like protein 8B OS=Homo sapiens OX=9606 GN=ARL8B PE=1 SV=1
521	384	P52907	196.63	65	17	11	18	55	52	65	60	64	59	218770	223210	243180	16614000	17306000	19711000	24786000	22073000	22144000	13	8	3	2	3	11	14	11	13	14	16	Carbamidomethylation; Acetylation (N-term); Pyro-glu from Q	32923	F-actin-capping protein subunit alpha-1 OS=Homo sapiens OX=9606 GN=CAPZA1 PE=1 SV=3
612	339	Q99832	196.61	40	6	6	2	31	30	30	28	25	28	220320	191750	55141	7166100	7694000	6956300	6377800	5599400	19254000	16	16	2	2	1	10	11	12	11	9	14	Carbamidomethylation	59367	T-complex protein 1 subunit eta OS=Homo sapiens OX=9606 GN=CCT7 PE=1 SV=2
519	396	Q14204	196.41	10	4	6	5	1	1	2	3	2	1	2016100	2513300	2490000	798330	1322600	1795100	1906400	1818000	1548900	33	33	14	18	16	7	5	6	10	7	4	Carbamidomethylation	532412	Cytoplasmic dynein 1 heavy chain 1 OS=Homo sapiens OX=9606 GN=DYNC1H1 PE=1 SV=5
727	806	P28066	196.36	64	19	3	28	48	35	42	35	51	64	254940	106450	370810	20293000	21029000	14818000	23358000	30881000	39785000	10	10	2	1	3	8	9	7	8	8	12	Carbamidomethylation; Oxidation (M); Acetylation (N-term)	26411	Proteasome subunit alpha type-5 OS=Homo sapiens OX=9606 GN=PSMA5 PE=1 SV=3
470	330	P52209	196.14	43	13	12	7	36	30	30	33	33	40	1812300	1110700	1258400	17429000	19316000	19918000	19847000	20135000	21593000	15	15	5	5	3	11	19	10	14	13	16	Carbamidomethylation; Oxidation (M)	53140	6-phosphogluconate dehydrogenase decarboxylating OS=Homo sapiens OX=9606 GN=PGD PE=1 SV=3
607	410	Q8WVQ1	196.08	39	0	0	0	33	31	30	35	39	38				15173000	10849000	13299000	14791000	25036000	24163000	11	11	0	0	0	10	9	11	9	18	16		44840	Soluble calcium-activated nucleotidase 1 OS=Homo sapiens OX=9606 GN=CANT1 PE=1 SV=1
511	271	P15907	196.03	50	0	0	0	33	36	43	31	35	40				16772000	21686000	21058000	13204000	20192000	22307000	15	15	0	0	0	11	16	16	12	15	19	Carbamidomethylation; Oxidation (M)	46605	Beta-galactoside alpha-2 6-sialyltransferase 1 OS=Homo sapiens OX=9606 GN=ST6GAL1 PE=1 SV=1
732	356	P30740	196	54	11	9	3	32	28	33	29	19	33	334920	402020	220000	4392900	2540300	6075900	6899700	4321700	6954800	15	14	3	2	1	10	8	8	10	4	11	Carbamidomethylation; Oxidation (M); Acetylation (N-term)	42742	Leukocyte elastase inhibitor OS=Homo sapiens OX=9606 GN=SERPINB1 PE=1 SV=1
280	261	Q9Y376	195.69	53	21	19	19	47	47	45	53	53	51	1313500	1133900	1353300	94790000	108810000	84751000	101120000	92489000	130020000	19	14	7	6	8	21	25	19	19	21	27	Carbamidomethylation; Oxidation (M)	39869	Calcium-binding protein 39 OS=Homo sapiens OX=9606 GN=CAB39 PE=1 SV=1
385	413	P00338	195.66	64	29	15	13	46	39	39	43	43	44	2279800	1765900	1470600	33524000	57694000	49865000	55148000	55643000	54112000	19	16	8	6	4	15	16	15	17	18	19	Carbamidomethylation; Oxidation (M); Acetylation (N-term)	36689	L-lactate dehydrogenase A chain OS=Homo sapiens OX=9606 GN=LDHA PE=1 SV=2
411	561	P04217	195.65	39	0	0	0	32	31	30	32	32	30				151780000	163750000	129700000	182340000	174890000	197490000	20	20	0	0	0	18	15	17	20	20	21	Carbamidomethylation	54254	Alpha-1B-glycoprotein OS=Homo sapiens OX=9606 GN=A1BG PE=1 SV=4
301	291	Q9Y277	195.51	70	51	62	54	44	44	47	46	30	52	8515700	3291500	4723700	8660700	12498000	9611500	14072000	9434000	9418500	17	13	21	21	18	13	13	13	17	12	16	Carbamidomethylation; Oxidation (M)	30659	Voltage-dependent anion-selective channel protein 3 OS=Homo sapiens OX=9606 GN=VDAC3 PE=1 SV=1
698	840	P36980	195.44	36	0	0	0	26	25	29	36	32	29				1721000	1364800	1535000	2266600	2129700	1970000	12	6	0	0	0	13	12	9	9	9	9	Carbamidomethylation	30651	Complement factor H-related protein 2 OS=Homo sapiens OX=9606 GN=CFHR2 PE=1 SV=1
486	390	P54803	195.42	33	4	6	6	21	21	25	26	26	27	941570	1139000	1552400	35657000	48356000	43567000	50287000	38757000	50976000	13	13	3	3	4	15	21	12	12	10	13		77063	Galactocerebrosidase OS=Homo sapiens OX=9606 GN=GALC PE=1 SV=3
370	591	P62491	195.41	79	40	27	55	63	60	74	60	74	79				700260		804390		833220	764380	14	1	10	7	12	17	13	15	14	15	17	Acetylation (N-term)	24394	Ras-related protein Rab-11A OS=Homo sapiens OX=9606 GN=RAB11A PE=1 SV=3
246	685	P61586	195.36	67	19	45	34	52	54	53	58	53	57		819840	245480	47015000	69588000	28039000	56887000	55802000	27249000	20	10	9	9	11	21	28	24	30	19	23	Carbamidomethylation; Oxidation (M); Pyro-glu from Q	21768	Transforming protein RhoA OS=Homo sapiens OX=9606 GN=RHOA PE=1 SV=1
351	515	P51149	195.35	61	50	41	50	55	60	61	56	45	54	9865200	10483000	9978900	73866000	74350000	70314000	68051000	60484000	61919000	13	13	11	11	11	11	20	15	17	14	14	Carbamidomethylation; Oxidation (M); Pyro-glu from Q	23490	Ras-related protein Rab-7a OS=Homo sapiens OX=9606 GN=RAB7A PE=1 SV=1
399	290	Q5H8C1	195.16	18	0	0	0	11	11	10	12	9	8			106640	24361000	14901000	15929000	19219000	14663000	11804000	27	27	0	0	1	19	19	18	22	19	15	Carbamidomethylation	244152	FRAS1-related extracellular matrix protein 1 OS=Homo sapiens OX=9606 GN=FREM1 PE=1 SV=3
343	306	Q9Y696	195.06	74	59	47	55	69	62	66	60	64	70	17257000	13805000	17026000	46776000	45435000	46263000	43580000	44293000	45526000	12	12	14	15	15	15	12	15	11	14	17	Carbamidomethylation; Oxidation (M); Acetylation (N-term)	28772	Chloride intracellular channel protein 4 OS=Homo sapiens OX=9606 GN=CLIC4 PE=1 SV=4
835	681	P43251	194.37	27	0	0	0	14	17	17	25	27	25				16169000	13687000	16066000	16660000	17501000	17915000	8	8	0	0	0	7	8	9	9	8	9	Carbamidomethylation	61133	Biotinidase OS=Homo sapiens OX=9606 GN=BTD PE=1 SV=2
294	260	O15484	194	33	25	19	20	24	26	23	29	29	27	15910000	10527000	8815900	23671000	24469000	22129000	28782000	27252000	26351000	20	20	15	13	12	14	16	18	22	19	20	Carbamidomethylation	73169	Calpain-5 OS=Homo sapiens OX=9606 GN=CAPN5 PE=1 SV=2
424	368	P05026	193.99	53	31	39	28	44	46	44	40	40	36	15487000	25982000	19161000	94774000	98490000	84347000	88489000	87905000	77081000	15	15	7	13	8	14	13	18	12	10	11	Carbamidomethylation; Oxidation (M)	35061	Sodium/potassium-transporting ATPase subunit beta-1 OS=Homo sapiens OX=9606 GN=ATP1B1 PE=1 SV=1
576	616	Q9H008	193.9	55	0	0	0	52	55	33	50	50	48				40535000	41139000	29340000	33102000	36128000	41606000	11	11	0	0	0	11	18	10	13	12	13	Carbamidomethylation	29165	Phospholysine phosphohistidine inorganic pyrophosphate phosphatase OS=Homo sapiens OX=9606 GN=LHPP PE=1 SV=2
436	448	Q14914	193.9	49	20	22	26	38	38	40	44	38	30	1253300	1259800	1649200	42842000	48395000	45136000	66497000	46495000	37068000	13	13	6	6	7	14	14	15	15	14	11	Carbamidomethylation; Oxidation (M); Acetylation (N-term)	35870	Prostaglandin reductase 1 OS=Homo sapiens OX=9606 GN=PTGR1 PE=1 SV=2
501	629	O75787	193.72	38	14	15	18	27	31	38	38	30	29	6623700	7444800	7402300	31837000	46202000	48641000	52792000	47921000	36281000	13	13	6	5	6	9	13	15	14	13	10		39008	Renin receptor OS=Homo sapiens OX=9606 GN=ATP6AP2 PE=1 SV=2
382	316	Q10471	193.72	42	0	0	0	35	34	29	27	30	38				16112000	14856000	12266000	10731000	15040000	13880000	22	22	0	0	0	22	22	16	16	20	22	Carbamidomethylation	64733	Polypeptide N-acetylgalactosaminyltransferase 2 OS=Homo sapiens OX=9606 GN=GALNT2 PE=1 SV=1
316	388	P0DOX6	193.35	28	14	10	10	19	23	24	20	21	16					2091600	2710200		2065000		13	1	12	7	8	15	21	19	17	20	21	Carbamidomethylation; Pyro-glu from Q	63486	Immunoglobulin mu heavy chain OS=Homo sapiens OX=9606 PE=1 SV=2
603	281	O94985	193.09	27	0	0	0	20	19	15	16	15	21				11304000	11643000	10607000	10847000	10929000	13052000	17	17	0	0	0	12	13	13	13	10	12	Carbamidomethylation	109793	Calsyntenin-1 OS=Homo sapiens OX=9606 GN=CLSTN1 PE=1 SV=1
335	667	Q96EY5	192.93	60	60	58	60	56	56	56	60	60	40	20056000	16767000	19319000	44515000	49558000	48391000	47538000	49136000	43223000	11	11	18	14	17	10	12	17	16	13	14	Carbamidomethylation; Oxidation (M); Acetylation (N-term)	28783	Multivesicular body subunit 12A OS=Homo sapiens OX=9606 GN=MVB12A PE=1 SV=1
451	1246	Q9H8L6	192.92	6	1	3	3	6	6	4	5	6	6	294610	668680	831550	170170000	159140000	169700000	173680000	170910000	180200000	12	12	1	2	3	19	16	12	16	16	15	Carbamidomethylation; Oxidation (M)	104409	Multimerin-2 OS=Homo sapiens OX=9606 GN=MMRN2 PE=1 SV=2
371	504	P04899	192.74	40	28	25	23	35	35	35	32	35	23	2511400	6619100	5973200	6113600	5120700	5744900	5918700	10308000	4631900	15	4	14	13	12	16	13	17	11	14	10	Carbamidomethylation	40451	Guanine nucleotide-binding protein G(i) subunit alpha-2 OS=Homo sapiens OX=9606 GN=GNAI2 PE=1 SV=3
289	328	P21266	192.68	72	47	36	47	60	68	64	59	64	72	10899000	12918000	9548300	115050000	135280000	153300000	135580000	129980000	138600000	14	12	12	8	9	18	19	23	17	25	20	Carbamidomethylation; Oxidation (M); Pyro-glu from Q	26560	Glutathione S-transferase Mu 3 OS=Homo sapiens OX=9606 GN=GSTM3 PE=1 SV=3
393	287	O75955	192.52	57	30	41	35	30	44	42	35	44	43	7932000	8027100	8799000	8632000	11975000	12355000	11112000	9068500	13561000	16	16	12	16	18	8	11	12	13	12	12	Carbamidomethylation; Oxidation (M); Pyro-glu from Q	47355	Flotillin-1 OS=Homo sapiens OX=9606 GN=FLOT1 PE=1 SV=3
673	640	P16422	192.39	47	20	11	15	35	29	41	37	41	35	511550	235300	322780	12687000	12879000	11475000	13019000	14084000	17323000	9	9	4	2	3	8	7	8	9	12	10	Carbamidomethylation; Pyro-glu from Q	34932	Epithelial cell adhesion molecule OS=Homo sapiens OX=9606 GN=EPCAM PE=1 SV=2
305	456	Q562R1	192.34	47	15	15	19	34	32	33	29	41	34	606500	864870	940710	31728000	34959000	32655000	33993000	35196000	33089000	23	3	6	6	6	22	17	20	24	21	21	Carbamidomethylation; Oxidation (M); Acetylation (N-term)	42003	Beta-actin-like protein 2 OS=Homo sapiens OX=9606 GN=ACTBL2 PE=1 SV=2
349	717	P62070	192.32	54	43	24	38	50	50	50	50	50	43	6460000	5768000	4779100	34397000	36544000	29700000	31335000	32458000	28789000	10	9	12	8	10	15	15	16	17	17	15	Carbamidomethylation; Oxidation (M); Acetylation (N-term)	23400	Ras-related protein R-Ras2 OS=Homo sapiens OX=9606 GN=RRAS2 PE=1 SV=1
377	718	P02760	192.22	44	24	17	21	35	36	40	40	35	35	2407500	2189800	1995200	71601000	74966000	79256000	114870000	98158000	111210000	13	13	5	4	5	11	17	21	20	15	21	Carbamidomethylation; Oxidation (M)	39000	Protein AMBP OS=Homo sapiens OX=9606 GN=AMBP PE=1 SV=1
504	304	Q9Y617	192.17	46	26	27	25	34	33	42	46	30	37	1368500	1466300	1154100	14123000	16804000	16086000	19980000	15473000	14723000	13	13	6	6	6	13	11	13	15	10	10	Carbamidomethylation; Acetylation (N-term)	40423	Phosphoserine aminotransferase OS=Homo sapiens OX=9606 GN=PSAT1 PE=1 SV=2
391	530	P14384	191.82	29	18	16	18	29	24	27	24	29	29	13688000	13671000	13295000	66217000	85768000	82786000	98444000	88550000	96337000	12	12	8	7	8	14	13	17	15	17	16	Carbamidomethylation; Oxidation (M)	50514	Carboxypeptidase M OS=Homo sapiens OX=9606 GN=CPM PE=1 SV=2
752	429	Q6WKZ4	191.56	29	16	18	18	0	6	4	3	4	3	2613300	3028400	3688300		2428600	1928900	1872100	1686100	1589000	21	21	12	12	15	0	4	4	3	3	2	Carbamidomethylation; Oxidation (M); Pyro-glu from Q	137167	Rab11 family-interacting protein 1 OS=Homo sapiens OX=9606 GN=RAB11FIP1 PE=1 SV=3
567	543	Q9BUT1	191.45	69	10	6	6	27	51	55	55	55	53	652670	178790	90076	65795000	72460000	57776000	61634000	69423000	65728000	14	14	2	1	1	10	14	11	11	16	13	Carbamidomethylation; Oxidation (M)	26724	3-hydroxybutyrate dehydrogenase type 2 OS=Homo sapiens OX=9606 GN=BDH2 PE=1 SV=2
574	913	P07998	191.22	63	13	0	13	63	51	51	51	56	52	122520		100970	102640000	135460000	124650000	209700000	203380000	208440000	9	9	1	0	1	8	10	11	15	17	14	Carbamidomethylation; Oxidation (M)	17644	Ribonuclease pancreatic OS=Homo sapiens OX=9606 GN=RNASE1 PE=1 SV=4
558	285	P32189	191.1	35	4	4	2	29	24	26	23	21	21	355360	213940	63470	22760000	23284000	21702000	16712000	20198000	18015000	15	15	2	2	1	16	11	13	13	10	11	Carbamidomethylation	61245	Glycerol kinase OS=Homo sapiens OX=9606 GN=GK PE=1 SV=3
866	520	Q9Y5Y6	190.67	21	3	0	0	10	9	13	13	12	16	163910			3452900	2898100	5854600	5636500	4946500	7285500	12	12	1	0	0	5	5	9	8	9	11	Carbamidomethylation; Oxidation (M)	94770	Suppressor of tumorigenicity 14 protein OS=Homo sapiens OX=9606 GN=ST14 PE=1 SV=2
485	987	P07711	190.59	35	18	18	21	26	35	32	35	35	35	980040	1218500	1455300	178100000	187900000	165460000	211000000	208370000	217790000	9	7	3	4	5	16	14	9	15	14	13	Carbamidomethylation; Oxidation (M)	37564	Cathepsin L1 OS=Homo sapiens OX=9606 GN=CTSL PE=1 SV=2
368	568	P63096	190.57	41	24	20	19	27	27	27	41	25	27	604290	2546700	2204300	930640	4685800	4360500	5655900	1067000	5150900	15	2	13	10	10	17	14	18	14	12	12	Carbamidomethylation	40361	Guanine nucleotide-binding protein G(i) subunit alpha-1 OS=Homo sapiens OX=9606 GN=GNAI1 PE=1 SV=2
581	350	P02533	190.32	38	24	20	22	14	35	10	19	0	6	2980900	568840	947760	1065100	14321000		1437400			17	6	11	9	13	7	19	6	9	0	2	Carbamidomethylation; Oxidation (M); Acetylation (N-term)	51562	Keratin type I cytoskeletal 14 OS=Homo sapiens OX=9606 GN=KRT14 PE=1 SV=4
247	516	Q05639	190.21	29	22	21	23	19	19	15	17	19	17	128680	200500	157090							17	1	13	18	14	22	24	19	18	23	22	Acetylation (N-term); Pyro-glu from Q	50470	Elongation factor 1-alpha 2 OS=Homo sapiens OX=9606 GN=EEF1A2 PE=1 SV=1
766	707	Q6GTS8	190.21	22	0	0	0	20	20	20	22	19	22				12099000	13363000	11898000	13817000	12535000	12875000	9	9	0	0	0	9	8	9	11	8	9		55741	N-fatty-acyl-amino acid synthase/hydrolase PM20D1 OS=Homo sapiens OX=9606 GN=PM20D1 PE=2 SV=3
440	1117	P01768	190.03	84	9	9	6	84	84	49	71	84	84										17	0	1	1	1	16	17	10	16	22	18	Carbamidomethylation; Oxidation (M); Pyro-glu from Q	12947	Immunoglobulin heavy variable 3-30 OS=Homo sapiens OX=9606 GN=IGHV3-30 PE=1 SV=2
440	1118	P0DP03	190.03	84	9	9	6	84	84	49	71	84	84										17	0	1	1	1	16	17	10	16	22	18	Carbamidomethylation; Oxidation (M); Pyro-glu from Q	12947	Immunoglobulin heavy variable 3-30-5 OS=Homo sapiens OX=9606 GN=IGHV3-30-5 PE=3 SV=1
592	967	P20339	189.83	49	36	36	36	49	49	49	49	49	49	1466400	1562300	1544400	7930300	9482300	9550500	8802300	8535900	8769400	9	4	7	7	7	7	10	9	9	10	9	Carbamidomethylation	23659	Ras-related protein Rab-5A OS=Homo sapiens OX=9606 GN=RAB5A PE=1 SV=2
654	595	Q15485	189.81	56	0	11	8	37	31	41	23	41	45		696220	259230	28291000	27678000	29066000	39463000	28947000	37807000	12	12	0	2	1	11	8	11	10	10	13	Carbamidomethylation; Oxidation (M)	34001	Ficolin-2 OS=Homo sapiens OX=9606 GN=FCN2 PE=1 SV=2
259	352	P62258	189.69	82	57	54	51	53	61	56	53	65	73	30371000	35211000	33585000	43620000	52393000	50609000	49339000	61879000	46110000	16	15	24	21	20	14	18	16	19	17	16	Carbamidomethylation; Oxidation (M); Acetylation (N-term)	29174	14-3-3 protein epsilon OS=Homo sapiens OX=9606 GN=YWHAE PE=1 SV=1
469	325	P40227	189.67	45	18	21	6	35	33	23	37	29	39	952870	1510300	725250	9438000	10088000	11136000	10271000	10119000	10919000	16	16	7	8	4	14	13	11	15	12	12	Carbamidomethylation; Acetylation (N-term)	58024	T-complex protein 1 subunit zeta OS=Homo sapiens OX=9606 GN=CCT6A PE=1 SV=3
589	277	P00390	189.56	42	4	4	4	26	21	21	24	25	29	237240	236960	218030	7871100	6304600	7134500	7316400	8455100	9779000	15	15	2	2	2	11	11	14	11	10	12	Carbamidomethylation	56257	Glutathione reductase mitochondrial OS=Homo sapiens OX=9606 GN=GSR PE=1 SV=2
526	302	O60701	189.19	48	0	0	0	34	38	36	38	47	33				14829000	17598000	17534000	16486000	17824000	15855000	15	15	0	0	0	14	14	16	15	13	14	Carbamidomethylation	55024	UDP-glucose 6-dehydrogenase OS=Homo sapiens OX=9606 GN=UGDH PE=1 SV=1
447	493	O95954	189.05	30	22	12	12	21	21	21	21	25	21	2935300	1834800	1789200	28442000	30404000	27266000	27679000	32985000	31700000	11	11	10	6	6	12	15	10	12	18	12	Carbamidomethylation; Oxidation (M); Acetylation (N-term)	58927	Formimidoyltransferase-cyclodeaminase OS=Homo sapiens OX=9606 GN=FTCD PE=1 SV=2
409	627	Q00325	188.85	30	21	16	22	27	25	24	23	24	29	18599000	16227000	14714000	39830000	39110000	30357000	36227000	37522000	43436000	15	15	11	9	10	14	13	10	14	15	15	Carbamidomethylation; Oxidation (M); Acetylation (N-term)	40095	Phosphate carrier protein mitochondrial OS=Homo sapiens OX=9606 GN=SLC25A3 PE=1 SV=2
472	263	Q8N335	188.44	58	34	37	24	35	36	36	45	43	37	2154600	3922200	2760000	8899400	9738800	9846700	10520000	10313000	8514200	16	13	11	12	7	13	9	11	13	11	9	Carbamidomethylation; Acetylation (N-term)	38419	Glycerol-3-phosphate dehydrogenase 1-like protein OS=Homo sapiens OX=9606 GN=GPD1L PE=1 SV=1
473	321	Q16827	188.25	17	11	12	9	14	10	12	14	9	9	9388300	9679300	7049500	15181000	11200000	9831900	13114000	10447000	11523000	13	13	10	11	9	17	10	11	10	9	8	Carbamidomethylation	138344	Receptor-type tyrosine-protein phosphatase O OS=Homo sapiens OX=9606 GN=PTPRO PE=1 SV=2
336	828	P02765	188.22	23	18	10	10	23	18	16	20	16	23	6353600	5263500	6327800	237960000	216330000	202150000	280930000	233360000	259820000	11	11	6	5	5	22	17	20	20	15	21	Carbamidomethylation	39341	Alpha-2-HS-glycoprotein OS=Homo sapiens OX=9606 GN=AHSG PE=1 SV=2
363	663	P30041	187.97	61	29	32	29	60	61	33	51	61	60	11658000	12542000	13103000	72856000	85981000	67563000	65283000	81817000	87152000	14	14	12	11	12	13	19	11	13	17	13	Carbamidomethylation; Oxidation (M); Acetylation (N-term)	25035	Peroxiredoxin-6 OS=Homo sapiens OX=9606 GN=PRDX6 PE=1 SV=3
389	713	P05452	187.78	48	0	0	0	48	44	38	44	44	44				1142100000	1230100000	1365100000	1278300000	1194000000	1261700000	15	15	0	0	0	23	21	14	19	18	21	Carbamidomethylation	22537	Tetranectin OS=Homo sapiens OX=9606 GN=CLEC3B PE=1 SV=3
597	431	O43493	187.59	34	2	2	5	24	23	20	22	28	32	108670	120720	115980	37940000	33191000	30846000	43999000	46284000	51788000	16	16	1	1	2	11	11	9	11	12	16		51019	Trans-Golgi network integral membrane protein 2 OS=Homo sapiens OX=9606 GN=TGOLN2 PE=1 SV=3
453	335	Q13228	187.4	46	17	21	14	37	39	41	44	41	44	1470400	1194900	1384300	19871000	20182000	17121000	27410000	21914000	22737000	14	14	5	5	4	13	14	13	15	15	15	Carbamidomethylation; Oxidation (M)	52391	Methanethiol oxidase OS=Homo sapiens OX=9606 GN=SELENBP1 PE=1 SV=2
793	412	P07358	187.22	34	0	2	0	17	18	21	19	21	21		653040		7498500	5746300	7869800	5872100	9443200	8444500	14	14	0	1	0	6	7	7	7	12	11	Carbamidomethylation	67047	Complement component C8 beta chain OS=Homo sapiens OX=9606 GN=C8B PE=1 SV=3
369	468	Q13277	187.21	49	40	43	38	30	40	44	47	39	33	8478300	9740400	9440000	10224000	14567000	13786000	18279000	17745000	9797800	14	14	12	15	14	10	14	13	14	16	12	Oxidation (M); Pyro-glu from Q	33155	Syntaxin-3 OS=Homo sapiens OX=9606 GN=STX3 PE=1 SV=3
194	909	A0M8Q6	187.06	66	14	14	14	57	66	64	64	64	55				10081000	15945000	7962400	13044000	8684500		16	5	2	1	2	32	30	35	29	43	33	Carbamidomethylation; Acetylation (N-term)	11254	Immunoglobulin lambda constant 7 OS=Homo sapiens OX=9606 GN=IGLC7 PE=1 SV=3
460	359	P02538	186.86	38	12	6	13	13	35	9	16	7	9									148600	25	1	10	6	8	10	33	8	11	6	6	Carbamidomethylation; Oxidation (M)	60045	Keratin type II cytoskeletal 6A OS=Homo sapiens OX=9606 GN=KRT6A PE=1 SV=3
598	701	P09936	186.57	65	29	43	33	59	47	53	61	63	60	3375400	5352300	5924300	25919000	24106000	27110000	29109000	37714000	50573000	10	10	4	8	7	8	7	7	10	14	9	Carbamidomethylation; Pyro-glu from Q	24824	Ubiquitin carboxyl-terminal hydrolase isozyme L1 OS=Homo sapiens OX=9606 GN=UCHL1 PE=1 SV=2
474	354	P04259	186.56	34	12	6	14	10	32	9	16	7	7										24	0	10	6	9	9	31	8	11	6	5	Carbamidomethylation; Oxidation (M)	60067	Keratin type II cytoskeletal 6B OS=Homo sapiens OX=9606 GN=KRT6B PE=1 SV=5
649	308	Q8NCL4	186.43	33	0	0	0	28	23	22	26	23	19				10557000	6139300	7590100	8539400	8629300	7525600	12	11	0	0	0	13	11	10	11	12	9	Carbamidomethylation; Pyro-glu from Q	71159	Polypeptide N-acetylgalactosaminyltransferase 6 OS=Homo sapiens OX=9606 GN=GALNT6 PE=2 SV=2
533	424	O60437	186.42	27	18	22	19	2	1	1	1	0	1	4252100	5322200	4955000	610830	214120	450480	156030		208280	32	32	23	26	26	3	1	2	2	0	1	Carbamidomethylation; Pyro-glu from Q	204745	Periplakin OS=Homo sapiens OX=9606 GN=PPL PE=1 SV=4
478	326	P05546	186.08	36	0	0	0	32	32	27	29	32	26				30126000	33480000	21881000	24792000	35473000	29587000	15	15	0	0	0	15	18	12	20	16	13	Oxidation (M)	57071	Heparin cofactor 2 OS=Homo sapiens OX=9606 GN=SERPIND1 PE=1 SV=3
779	449	P20810	186.02	36	0	0	0	18	20	14	23	16	16				15401000	5770100	5371600	6292700	15162000	17002000	17	17	0	0	0	6	10	8	10	10	9	Carbamidomethylation	76573	Calpastatin OS=Homo sapiens OX=9606 GN=CAST PE=1 SV=4
636	650	P00491	185.94	54	0	4	4	50	50	54	42	38	50		203700	106390	28187000	33864000	75434000	31395000	32440000	37858000	9	9	0	2	1	8	11	12	11	9	14	Carbamidomethylation; Oxidation (M); Acetylation (N-term)	32118	Purine nucleoside phosphorylase OS=Homo sapiens OX=9606 GN=PNP PE=1 SV=2
434	1180	P63241	185.77	65	42	42	42	65	65	65	65	65	60	5429700	4640300	6280500	51583000	57747000	75323000	75015000	68543000	73895000	6	6	9	7	8	16	13	13	12	13	12	Carbamidomethylation; Oxidation (M); Acetylation (N-term)	16832	Eukaryotic translation initiation factor 5A-1 OS=Homo sapiens OX=9606 GN=EIF5A PE=1 SV=2
427	378	P08758	185.69	62	38	59	38	43	48	41	43	44	48	29046000	36409000	41920000	18380000	23085000	21140000	24085000	18724000	27250000	16	15	16	15	11	8	12	9	11	11	11	Carbamidomethylation; Oxidation (M); Acetylation (N-term)	35937	Annexin A5 OS=Homo sapiens OX=9606 GN=ANXA5 PE=1 SV=2
430	670	P02511	185.32	68	42	42	33	53	58	68	53	68	58	6503700	7826800	6436900	83984000	106590000	110590000	125970000	104060000	115080000	12	12	6	5	5	10	16	19	15	12	16	Pyro-glu from Q	20159	Alpha-crystallin B chain OS=Homo sapiens OX=9606 GN=CRYAB PE=1 SV=2
604	1492	Q8WVN6	185.31	29	0	0	0	29	29	29	29	29	29				126930000	114200000	137260000	140560000	131020000	81778000	10	10	0	0	0	12	14	14	9	14	10	Oxidation (M); Acetylation (N-term)	27039	Secreted and transmembrane protein 1 OS=Homo sapiens OX=9606 GN=SECTM1 PE=1 SV=2
525	461	Q9Y6R1	185.24	16	5	6	3	10	10	10	12	9	13	2536700	2984700	1635300	11366000	10697000	14206000	13822000	9811800	15304000	14	14	6	8	3	11	8	11	13	9	17	Carbamidomethylation	121460	Electrogenic sodium bicarbonate cotransporter 1 OS=Homo sapiens OX=9606 GN=SLC4A4 PE=1 SV=1
450	365	P07947	184.99	43	28	30	38	22	31	34	22	24	26	4966900	3393400	5194800	4995700	8800600	8663900	5517000	5447300	6074000	15	11	12	10	15	9	11	12	10	11	10	Carbamidomethylation	60801	Tyrosine-protein kinase Yes OS=Homo sapiens OX=9606 GN=YES1 PE=1 SV=3
509	425	P21281	184.94	33	7	10	8	31	31	27	29	15	31	185810	218050	155300	7099300	13577000	10246000	10823000	6465000	9033200	12	9	3	3	3	13	14	15	14	8	16	Carbamidomethylation	56501	V-type proton ATPase subunit B brain isoform OS=Homo sapiens OX=9606 GN=ATP6V1B2 PE=1 SV=3
375	1183	P48061	184.9	58	17	17	17	58	49	58	58	58	57	259650	223600	203880	371040000	333660000	350030000	355760000	407450000	345030000	14	14	1	1	1	19	18	17	21	25	16	Carbamidomethylation	10666	Stromal cell-derived factor 1 OS=Homo sapiens OX=9606 GN=CXCL12 PE=1 SV=1
744	529	Q9HB63	184.89	28	0	0	2	19	16	21	16	17	26			61734	7725700	5366300	9407000	4913900	7995400	11560000	11	11	0	0	1	11	7	11	5	8	13	Carbamidomethylation	70071	Netrin-4 OS=Homo sapiens OX=9606 GN=NTN4 PE=1 SV=2
658	838	P25787	184.78	59	0	0	0	52	52	57	59	57	57				23136000	24990000	27720000	29077000	31951000	27816000	10	10	0	0	0	9	11	12	12	13	9	Carbamidomethylation; Acetylation (N-term)	25899	Proteasome subunit alpha type-2 OS=Homo sapiens OX=9606 GN=PSMA2 PE=1 SV=2
671	418	Q8NI35	184.71	22	17	14	10	1	3	2	3	1	2	4625800	4927300	4589600	926090	6500000	553680	711710	545130	1303900	24	23	17	15	13	2	5	3	4	1	3	Carbamidomethylation	196367	InaD-like protein OS=Homo sapiens OX=9606 GN=PATJ PE=1 SV=3
397	314	P61160	184.51	50	32	26	23	39	35	47	39	50	42	2320900	1871200	1563200	26008000	33444000	29030000	25662000	28311000	32657000	12	12	9	9	6	16	17	16	11	15	15	Carbamidomethylation; Oxidation (M); Pyro-glu from Q	44761	Actin-related protein 2 OS=Homo sapiens OX=9606 GN=ACTR2 PE=1 SV=1
398	457	P36955	184.45	40	16	16	13	30	33	33	32	27	30	1582400	845700	634130	185740000	177730000	178960000	215140000	170550000	206290000	14	14	6	6	5	13	12	19	17	16	20	Carbamidomethylation; Oxidation (M); Pyro-glu from Q	46312	Pigment epithelium-derived factor OS=Homo sapiens OX=9606 GN=SERPINF1 PE=1 SV=4
1020	777	Q9UBQ6	184.41	38	0	6	0	20	32	28	30	35	30		0		11635000	15266000	21577000	16926000	25432000	16479000	9	9	0	1	0	6	6	6	6	6	5	Carbamidomethylation	37466	Exostosin-like 2 OS=Homo sapiens OX=9606 GN=EXTL2 PE=1 SV=1
362	536	P61026	184.38	62	58	57	50	56	56	48	50	42	54	8534800	9891300	7515500	35063000	42712000	34354000	34234000	30559000	36861000	14	11	9	15	12	15	15	13	14	12	16	Oxidation (M)	22541	Ras-related protein Rab-10 OS=Homo sapiens OX=9606 GN=RAB10 PE=1 SV=1
426	322	O43175	184.34	36	24	24	24	29	23	30	33	26	26	6148500	5948800	5843200	21116000	14009000	23256000	25295000	21437000	19360000	14	14	11	11	10	13	10	13	15	12	10	Carbamidomethylation; Acetylation (N-term); Pyro-glu from Q	56651	D-3-phosphoglycerate dehydrogenase OS=Homo sapiens OX=9606 GN=PHGDH PE=1 SV=4
684	329	P49641	184.34	19	0	0	0	12	12	15	15	14	9				10922000	8992400	11543000	13073000	9625000	9470100	12	11	0	0	0	11	8	11	12	10	10	Carbamidomethylation	130538	Alpha-mannosidase 2x OS=Homo sapiens OX=9606 GN=MAN2A2 PE=2 SV=3
383	947	Q8NFJ5	184.04	30	24	22	24	27	13	13	15	15	27	20228000	8649000	18219000	28095000	27715000	20634000	30453000	21647000	32888000	13	13	25	16	25	9	9	8	8	6	12	Carbamidomethylation; Oxidation (M); Acetylation (N-term); Pyro-glu from Q	40251	Retinoic acid-induced protein 3 OS=Homo sapiens OX=9606 GN=GPRC5A PE=1 SV=2
850	453	P78504	183.96	18	0	0	0	8	11	9	13	10	12				7042200	7162200	6550400	20759000	13787000	12372000	12	12	0	0	0	7	7	7	11	9	8	Carbamidomethylation	133799	Protein jagged-1 OS=Homo sapiens OX=9606 GN=JAG1 PE=1 SV=3
510	300	Q9Y5C1	183.89	43	0	0	0	30	40	21	30	26	30				23108000	30845000	17662000	22222000	24338000	23604000	17	17	0	0	0	17	20	10	15	14	13	Carbamidomethylation; Oxidation (M); Pyro-glu from Q	53638	Angiopoietin-related protein 3 OS=Homo sapiens OX=9606 GN=ANGPTL3 PE=1 SV=1
432	606	P50895	183.48	30	18	17	23	20	17	17	17	24	17	10652000	6608900	10885000	27634000	33420000	30142000	30328000	27302000	31067000	10	10	11	8	11	10	13	14	11	13	12	Carbamidomethylation; Oxidation (M); Acetylation (N-term)	67405	Basal cell adhesion molecule OS=Homo sapiens OX=9606 GN=BCAM PE=1 SV=2
332	295	P04083	183.17	71	32	35	25	59	44	56	48	55	50	3089900	2975700	2057400	31069000	19081000	29726000	26871000	22546000	25597000	19	19	8	8	6	19	17	19	16	19	20	Carbamidomethylation; Oxidation (M); Acetylation (N-term)	38714	Annexin A1 OS=Homo sapiens OX=9606 GN=ANXA1 PE=1 SV=2
794	366	P55287	183.05	29	0	0	0	13	5	6	25	18	20				4492900	1478000	887120	26715000	16434000	15056000	12	12	0	0	0	9	4	4	12	9	14	Carbamidomethylation	87965	Cadherin-11 OS=Homo sapiens OX=9606 GN=CDH11 PE=1 SV=2
365	611	P22392	182.65	81	16	16	23	81	81	72	81	81	81	166560	132970	246360	91456000	93003000	94452000	105630000	100830000	107450000	15	11	1	1	2	20	14	20	18	18	27	Carbamidomethylation; Acetylation (N-term); Pyro-glu from Q	17298	Nucleoside diphosphate kinase B OS=Homo sapiens OX=9606 GN=NME2 PE=1 SV=1
352	404	P05186	182.5	43	31	23	23	30	24	27	24	25	27	5935100	3973500	4913700	25014000	19206000	19278000	17851000	17232000	20639000	14	14	14	10	13	17	13	15	12	15	14	Carbamidomethylation; Oxidation (M)	57305	Alkaline phosphatase tissue-nonspecific isozyme OS=Homo sapiens OX=9606 GN=ALPL PE=1 SV=4
723	843	P62140	182.2	47	10	17	6	26	34	31	31	38	38	216110	421770		1855500	2092600	2720100	2988700	4657600	3877100	8	4	2	3	1	6	8	13	8	9	8	Carbamidomethylation; Acetylation (N-term)	37187	Serine/threonine-protein phosphatase PP1-beta catalytic subunit OS=Homo sapiens OX=9606 GN=PPP1CB PE=1 SV=3
666	531	Q99574	182.07	29	0	0	0	27	29	25	22	28	27				24596000	27717000	15140000	22218000	25607000	29092000	10	10	0	0	0	11	16	8	8	11	10	Oxidation (M)	46427	Neuroserpin OS=Homo sapiens OX=9606 GN=SERPINI1 PE=1 SV=1
531	759	P08174	181.97	35	31	33	30	25	25	25	25	25	27	23030000	25320000	31039000	30099000	34997000	29170000	32544000	34007000	35550000	9	9	9	13	11	9	8	7	9	7	12	Carbamidomethylation; Oxidation (M); Acetylation (N-term); Pyro-glu from Q	41400	Complement decay-accelerating factor OS=Homo sapiens OX=9606 GN=CD55 PE=1 SV=4
428	346	P29401	181.81	33	13	14	16	22	24	18	29	22	17	1145500	712890	1032800	14137000	15710000	15232000	20263000	13825000	12470000	17	17	6	5	7	13	16	15	20	11	11	Carbamidomethylation; Acetylation (N-term)	67878	Transketolase OS=Homo sapiens OX=9606 GN=TKT PE=1 SV=3
602	334	P30153	181.78	36	17	21	12	20	28	15	22	15	11	1978400	3001600	1425600	8212600	10214000	6093400	7831600	7228300	6792800	14	14	6	7	5	9	16	8	9	7	6	Carbamidomethylation	65309	Serine/threonine-protein phosphatase 2A 65 kDa regulatory subunit A alpha isoform OS=Homo sapiens OX=9606 GN=PPP2R1A PE=1 SV=4
647	420	P42702	181.76	19	1	0	0	16	12	13	16	9	15	47147			10210000	75280000	9937800	16347000	8400800	86008000	13	13	1	0	0	10	10	11	13	8	13	Carbamidomethylation; Pyro-glu from Q	123743	Leukemia inhibitory factor receptor OS=Homo sapiens OX=9606 GN=LIFR PE=1 SV=1
960	1607	Q7Z5L0	181.74	38	15	15	4	38	38	36	38	38	38	1849900	506230	498550	49877000	61217000	58317000	82934000	75336000	76531000	7	7	2	2	1	5	6	6	8	6	5	Carbamidomethylation	21534	Vitelline membrane outer layer protein 1 homolog OS=Homo sapiens OX=9606 GN=VMO1 PE=1 SV=1
682	421	Q99523	181.68	24	0	0	0	12	18	15	20	19	19				11920000	10372000	12141000	21522000	17282000	20748000	13	13	0	0	0	7	12	9	12	9	13	Carbamidomethylation	92068	Sortilin OS=Homo sapiens OX=9606 GN=SORT1 PE=1 SV=3
366	1055	P15259	181.47	31	23	23	23	23	23	23	23	31	23								328220		10	1	8	13	10	10	13	15	17	19	16	Carbamidomethylation; Oxidation (M)	28766	Phosphoglycerate mutase 2 OS=Homo sapiens OX=9606 GN=PGAM2 PE=1 SV=3
514	381	Q14247	181.35	55	17	16	19	21	18	17	20	25	23	708790	1019400	656120	15242000	8468800	45037000	15884000	14914000	13874000	26	26	5	6	9	12	9	9	12	14	12	Carbamidomethylation; Acetylation (N-term)	61586	Src substrate cortactin OS=Homo sapiens OX=9606 GN=CTTN PE=1 SV=2
394	957	P08571	181.3	38	0	0	0	38	30	38	38	38	38				591670000	633210000	469630000	831340000	723360000	772020000	11	11	0	0	0	18	13	19	26	16	22	Carbamidomethylation; Oxidation (M); Acetylation (N-term)	40076	Monocyte differentiation antigen CD14 OS=Homo sapiens OX=9606 GN=CD14 PE=1 SV=2
834	485	Q8WZA1	181.27	24	0	0	0	20	18	18	19	16	16				7546700	9224800	8273700	9337300	6815600	8782500	10	10	0	0	0	8	9	9	10	7	7	Carbamidomethylation	75252	Protein O-linked-mannose beta-1 2-N-acetylglucosaminyltransferase 1 OS=Homo sapiens OX=9606 GN=POMGNT1 PE=1 SV=2
293	625	P0CG39	181.16	17	4	4	6	7	10	6	6	9	10					0					21	1	12	10	11	24	15	19	14	23	21	Carbamidomethylation; Pyro-glu from Q	117390	POTE ankyrin domain family member J OS=Homo sapiens OX=9606 GN=POTEJ PE=3 SV=1
403	324	Q15833	181.07	36	22	17	16	24	22	25	27	26	26	6595600	5760200	7071900	9966700	14760000	15284000	11033000	11690000	14314000	13	12	11	13	13	15	12	13	9	12	14	Carbamidomethylation; Oxidation (M)	66453	Syntaxin-binding protein 2 OS=Homo sapiens OX=9606 GN=STXBP2 PE=1 SV=2
524	1003	P03950	180.94	75	13	6	13	63	75	61	68	68	75	422650	255160	397200	68762000	72511000	39827000	99045000	82098000	102870000	13	13	2	1	2	15	12	8	17	13	17	Carbamidomethylation; Pyro-glu from Q	16550	Angiogenin OS=Homo sapiens OX=9606 GN=ANG PE=1 SV=1
520	283	P50991	180.92	43	8	10	16	26	26	24	24	36	29	341320	537180	775600	8594900	5964800	5969300	6563600	6055700	6182400	15	14	5	5	5	14	11	10	10	15	12	Carbamidomethylation; Oxidation (M)	57924	T-complex protein 1 subunit delta OS=Homo sapiens OX=9606 GN=CCT4 PE=1 SV=4
417	343	P78371	180.9	40	15	11	19	28	29	27	27	31	35	701660	711090	970760	10716000	11061000	11438000	10621000	12180000	11738000	16	16	6	6	7	15	14	12	13	19	16	Carbamidomethylation; Oxidation (M); Acetylation (N-term)	57488	T-complex protein 1 subunit beta OS=Homo sapiens OX=9606 GN=CCT2 PE=1 SV=4
481	847	Q16772	180.83	41	19	19	19	28	30	28	30	37	26				1811200				2118100		13	1	6	6	5	17	14	14	12	12	8	Pyro-glu from Q	25302	Glutathione S-transferase A3 OS=Homo sapiens OX=9606 GN=GSTA3 PE=1 SV=3
639	479	P35580	180.73	10	3	3	3	4	6	6	5	4	5			73504	457580	347190	1083700	208520	238120	544650	17	8	5	5	6	7	9	10	9	7	9	Carbamidomethylation; Oxidation (M); Acetylation (N-term)	228997	Myosin-10 OS=Homo sapiens OX=9606 GN=MYH10 PE=1 SV=3
415	1332	P04792	180.71	42	42	42	42	42	42	42	42	42	42	10923000	19636000	20445000	99252000	85724000	100390000	108900000	82939000	106450000	10	10	11	10	9	16	11	19	11	11	12	Carbamidomethylation; Oxidation (M)	22783	Heat shock protein beta-1 OS=Homo sapiens OX=9606 GN=HSPB1 PE=1 SV=2
471	644	P04196	180.48	25	6	10	10	21	18	17	18	22	18	778720	1095200	1107300	114000000	110680000	102690000	107100000	103430000	108080000	9	9	2	3	3	16	13	15	17	13	14	Carbamidomethylation	59578	Histidine-rich glycoprotein OS=Homo sapiens OX=9606 GN=HRG PE=1 SV=1
622	790	Q9H0W9	180.32	36	30	36	26	36	33	33	30	36	33	1234200	1199000	1007100	12456000	12667000	12838000	22926000	24990000	22523000	8	8	7	7	5	10	7	9	8	9	8	Carbamidomethylation; Oxidation (M)	35117	Ester hydrolase C11orf54 OS=Homo sapiens OX=9606 GN=C11orf54 PE=1 SV=1
988	1009	Q16651	180.27	38	17	8	20	22	10	20	24	24	20	6428000	4589700	10379000	24362000	18306000	15413000	57586000	59635000	12536000	7	7	3	2	5	3	3	4	8	6	4	Carbamidomethylation; Oxidation (M)	36431	Prostasin OS=Homo sapiens OX=9606 GN=PRSS8 PE=1 SV=1
439	735	P03973	180.26	73	0	0	0	55	45	67	49	49	49				48536000	42636000	45322000	48973000	48755000	51774000	13	13	0	0	0	16	15	16	21	15	19	Carbamidomethylation; Oxidation (M)	14326	Antileukoproteinase OS=Homo sapiens OX=9606 GN=SLPI PE=1 SV=2
540	517	Q9UBX1	180.24	30	0	0	0	28	28	23	26	29	26				32356000	31660000	29330000	35141000	33937000	38070000	9	9	0	0	0	15	14	12	12	15	15	Carbamidomethylation; Oxidation (M)	53366	Cathepsin F OS=Homo sapiens OX=9606 GN=CTSF PE=1 SV=1
609	436	O60568	180.11	35	0	0	0	19	20	24	17	16	32				13565000	16483000	13689000	8631700	14763000	15500000	14	14	0	0	0	11	13	13	11	11	13	Carbamidomethylation	84785	Multifunctional procollagen lysine hydroxylase and glycosyltransferase LH3 OS=Homo sapiens OX=9606 GN=PLOD3 PE=1 SV=1
441	2592	O75264	180.04	38	38	38	38	38	38	38	38	38	38	9486300	10040000	8688300	34086000	42534000	36525000	42802000	46902000	35123000	9	9	12	11	10	10	14	11	15	11	8	Oxidation (M)	14964	Small integral membrane protein 24 OS=Homo sapiens OX=9606 GN=SMIM24 PE=2 SV=2
484	751	P62834	180	58	42	45	39	55	52	55	55	49	55	5282900	6754800	4978600	16540000	18001000	17975000	19509000	18339000	18614000	11	3	8	9	5	12	10	12	13	12	13	Carbamidomethylation; Oxidation (M)	20987	Ras-related protein Rap-1A OS=Homo sapiens OX=9606 GN=RAP1A PE=1 SV=1
853	502	P04062	179.78	35	0	0	0	20	19	24	16	22	18				8268600	5093200	6573300	7614900	7648600	6521300	12	12	0	0	0	9	7	8	10	8	7	Carbamidomethylation; Pyro-glu from Q	59716	Lysosomal acid glucosylceramidase OS=Homo sapiens OX=9606 GN=GBA PE=1 SV=3
758	462	P48723	179.55	32	0	0	0	25	22	26	25	23	15				8629600	9223100	9198400	9343800	10152000	9402900	10	10	0	0	0	10	9	11	9	8	8	Carbamidomethylation; Pyro-glu from Q	51928	Heat shock 70 kDa protein 13 OS=Homo sapiens OX=9606 GN=HSPA13 PE=1 SV=1
618	282	P32004	179.5	28	0	0	0	13	11	13	12	18	17				11549000	12034000	11064000	16624000	19987000	22738000	16	16	0	0	0	9	9	11	10	15	16	Carbamidomethylation	140003	Neural cell adhesion molecule L1 OS=Homo sapiens OX=9606 GN=L1CAM PE=1 SV=2
619	440	P15313	179.4	43	8	21	10	30	24	29	34	17	29	961970	1188900	690540	4201500	6345200	3930100	6790400	2908200	5536200	11	8	3	5	3	11	9	9	11	7	12	Carbamidomethylation	56833	V-type proton ATPase subunit B kidney isoform OS=Homo sapiens OX=9606 GN=ATP6V1B1 PE=1 SV=3
404	362	Q14697	179.4	23	8	7	4	19	21	22	21	18	15	1048400	734870	793340	29296000	27327000	41139000	40285000	32603000	36433000	14	14	6	5	3	18	18	16	16	16	14	Carbamidomethylation; Oxidation (M)	106874	Neutral alpha-glucosidase AB OS=Homo sapiens OX=9606 GN=GANAB PE=1 SV=3
791	391	P80303	179.37	34	0	2	0	31	20	21	23	24	15		44073		6498600	6514500	8081900	6040200	7336800	4578400	12	12	0	1	0	12	7	11	7	9	5	Pyro-glu from Q	50223	Nucleobindin-2 OS=Homo sapiens OX=9606 GN=NUCB2 PE=1 SV=3
886	891	Q9NZP8	179.29	25	0	0	0	23	23	16	25	25	23				16744000	26578000	20285000	42384000	34071000	34288000	9	9	0	0	0	6	7	8	9	10	7	Carbamidomethylation	53498	Complement C1r subcomponent-like protein OS=Homo sapiens OX=9606 GN=C1RL PE=1 SV=2
482	859	P61224	179.15	55	31	45	27	55	49	55	55	49	55	273660	3910900	624960	16490000	13476000	10703000	19047000	17984000	10295000	10	2	6	9	5	13	8	12	14	14	13	Carbamidomethylation; Oxidation (M)	20825	Ras-related protein Rap-1b OS=Homo sapiens OX=9606 GN=RAP1B PE=1 SV=1
513	4223	P81172	179.1	21	21	18	18	21	21	21	21	21	21	1316000	342960	2101200	33040000	31636000	32641000	69412000	61001000	59663000	8	8	4	4	5	12	14	10	12	15	13	Carbamidomethylation	9408	Hepcidin OS=Homo sapiens OX=9606 GN=HAMP PE=1 SV=2
819	437	P17655	178.97	28	9	6	3	11	11	12	20	15	11	230270	522850	0	4035800	4777400	5592300	5538400	5843900	5085600	12	12	5	4	1	5	5	7	9	7	8	Carbamidomethylation	79995	Calpain-2 catalytic subunit OS=Homo sapiens OX=9606 GN=CAPN2 PE=1 SV=6
904	959	Q9BXR6	178.84	16	0	0	0	11	16	13	12	13	11				562440	6969000	790190	3097500	909470	607550	9	4	0	0	0	9	9	7	7	6	7	Carbamidomethylation	64420	Complement factor H-related protein 5 OS=Homo sapiens OX=9606 GN=CFHR5 PE=1 SV=1
495	797	P27348	178.69	48	43	43	43	46	46	43	43	41	43	7982300	7613700	8029900	27926000	22436000	16174000	22095000	25121000	22925000	10	8	11	10	9	11	10	10	10	9	12	Carbamidomethylation; Oxidation (M); Pyro-glu from Q	27764	14-3-3 protein theta OS=Homo sapiens OX=9606 GN=YWHAQ PE=1 SV=1
628	402	Q9Y3R5	178.28	12	9	9	6	4	5	2	2	3	1	3174900	3961500	2739600	1789800	1396000	598100	764890	678400	451340	20	20	14	16	10	6	9	3	4	5	1	Carbamidomethylation; Acetylation (N-term)	258227	Protein dopey-2 OS=Homo sapiens OX=9606 GN=DOP1B PE=1 SV=5
1059	1119	Q9UJJ9	178.15	30	0	0	0	27	23	27	27	27	30				13884000	10680000	15393000	18795000	15138000	18635000	7	7	0	0	0	5	4	5	8	5	7	Carbamidomethylation	33974	N-acetylglucosamine-1-phosphotransferase subunit gamma OS=Homo sapiens OX=9606 GN=GNPTG PE=1 SV=1
549	1108	P24592	178.1	60	0	0	0	45	46	40	59	45	45				65867000	52086000	21995000	57520000	58619000	52733000	13	13	0	0	0	16	13	9	18	12	13	Carbamidomethylation; Oxidation (M)	25322	Insulin-like growth factor-binding protein 6 OS=Homo sapiens OX=9606 GN=IGFBP6 PE=1 SV=1
849	452	P08581	178.03	12	0	0	0	8	5	9	7	8	9				4067500	3951400	5375700	4159700	5991600	4248400	10	10	0	0	0	8	8	8	8	9	8	Carbamidomethylation	155541	Hepatocyte growth factor receptor OS=Homo sapiens OX=9606 GN=MET PE=1 SV=4
782	649	P06858	177.79	35	8	3	0	25	19	23	16	13	20	156240	109450		11362000	10104000	8676300	9511600	7575800	11108000	10	10	2	1	0	8	8	11	9	4	10	Carbamidomethylation	53163	Lipoprotein lipase OS=Homo sapiens OX=9606 GN=LPL PE=1 SV=1
670	311	P04275	177.63	8	0	0	0	5	5	7	6	4	4		2331100		5031500	6298900	6648300	6420100	4666500	4341900	16	16	0	1	0	9	9	13	15	7	9	Carbamidomethylation	309262	von Willebrand factor OS=Homo sapiens OX=9606 GN=VWF PE=1 SV=4
1074	551	Q13867	177.43	36	0	0	0	16	9	23	17	21	10				2153800	894700	1969300	1348000	1423800	833080	11	11	0	0	0	7	3	8	5	6	4	Carbamidomethylation	52562	Bleomycin hydrolase OS=Homo sapiens OX=9606 GN=BLMH PE=1 SV=1
661	683	P61421	177.26	40	17	21	11	34	34	32	25	38	30	1788900	2233800	895730	16745000	14949000	15709000	11747000	14899000	13569000	9	9	4	5	2	9	10	8	7	11	9	Carbamidomethylation	40329	V-type proton ATPase subunit d 1 OS=Homo sapiens OX=9606 GN=ATP6V0D1 PE=1 SV=1
563	753	Q96DG6	177.05	52	31	13	27	40	37	37	41	41	36	6961900	2173100	7631900	63378000	73626000	59499000	56960000	69618000	57406000	12	12	4	2	5	10	13	9	9	14	13	Carbamidomethylation; Acetylation (N-term)	28048	Carboxymethylenebutenolidase homolog OS=Homo sapiens OX=9606 GN=CMBL PE=1 SV=1
550	1283	P01701	177.01	57	18	7	7	57	57	57	57	57	57	365560	62815	78076	115120000	100410000	97457000	144980000	136810000	153440000	11	8	2	1	1	13	14	10	11	18	11	Carbamidomethylation; Pyro-glu from Q	12249	Immunoglobulin lambda variable 1-51 OS=Homo sapiens OX=9606 GN=IGLV1-51 PE=1 SV=2
605	441	O95841	176.91	37	0	0	0	12	22	21	26	19	28				6676700	8121100	10348000	11189000	9720000	10927000	13	13	0	0	0	9	12	14	13	12	13	Carbamidomethylation; Pyro-glu from Q	56720	Angiopoietin-related protein 1 OS=Homo sapiens OX=9606 GN=ANGPTL1 PE=2 SV=1
561	544	P61158	176.71	45	9	4	7	38	32	30	39	30	32	837470	567420	791890	31719000	25037000	30299000	26959000	27351000	22995000	11	11	4	2	3	15	11	12	12	11	9	Carbamidomethylation; Acetylation (N-term)	47371	Actin-related protein 3 OS=Homo sapiens OX=9606 GN=ACTR3 PE=1 SV=3
493	1070	Q7Z4W1	176.47	29	22	22	18	29	29	29	29	25	29	704500	1076300	819430	42949000	47094000	50345000	36726000	33831000	56128000	12	12	4	4	4	12	17	12	13	12	14	Oxidation (M); Acetylation (N-term)	25913	L-xylulose reductase OS=Homo sapiens OX=9606 GN=DCXR PE=1 SV=2
452	615	P07737	175.72	97	97	97	97	79	79	70	70	71	79	21351000	16738000	19218000	22541000	26094000	19164000	20321000	21766000	22410000	10	10	14	14	12	10	13	10	10	7	10	Carbamidomethylation; Oxidation (M); Acetylation (N-term)	15054	Profilin-1 OS=Homo sapiens OX=9606 GN=PFN1 PE=1 SV=2
579	765	P15531	175.72	81	0	0	0	71	74	80	76	71	71				21685000	21036000	23495000	23518000	20195000	24262000	12	8	0	0	0	13	14	14	11	11	14	Carbamidomethylation; Acetylation (N-term)	17149	Nucleoside diphosphate kinase A OS=Homo sapiens OX=9606 GN=NME1 PE=1 SV=1
449	648	P22792	175.7	25	2	2	2	17	14	14	14	15	24	368580	364860	408630	218410000	227780000	218090000	283900000	248270000	277160000	12	12	1	1	1	16	12	12	19	18	21	Carbamidomethylation; Acetylation (N-term); Pyro-glu from Q	60557	Carboxypeptidase N subunit 2 OS=Homo sapiens OX=9606 GN=CPN2 PE=1 SV=3
530	1390	P61970	175.62	55	28	40	28	55	55	55	55	55	55	2265500	2637000	2148000	102640000	107030000	94730000	138480000	103060000	134540000	8	8	5	4	7	11	13	10	11	10	15	Carbamidomethylation; Oxidation (M)	14478	Nuclear transport factor 2 OS=Homo sapiens OX=9606 GN=NUTF2 PE=1 SV=1
689	389	Q9NPG4	175.54	17	0	0	0	11	11	13	8	14	12				7085000	11114000	13461000	11338000	18677000	17573000	13	13	0	0	0	8	9	12	7	14	11	Carbamidomethylation; Pyro-glu from Q	128994	Protocadherin-12 OS=Homo sapiens OX=9606 GN=PCDH12 PE=1 SV=1
615	845	Q9H9H4	175.51	46	24	30	44	28	28	28	28	28	26	6602500	7091200	8796200	12702000	14044000	15773000	13013000	13788000	10829000	8	8	8	9	10	8	8	9	7	8	5	Oxidation (M)	31307	Vacuolar protein sorting-associated protein 37B OS=Homo sapiens OX=9606 GN=VPS37B PE=1 SV=1
692	472	Q12792	175.45	44	10	14	13	43	36	33	28	28	20	676880	825490	469670	6811900	5950100	6237700	5060200	5220700	3449900	10	10	2	3	3	10	10	11	9	7	5	Acetylation (N-term)	40283	Twinfilin-1 OS=Homo sapiens OX=9606 GN=TWF1 PE=1 SV=3
463	521	P60981	175.43	77	59	62	50	45	53	52	41	41	41	11294000	6259100	6893800	33988000	32497000	29636000	35200000	29124000	34462000	12	11	12	13	9	14	11	12	11	6	10	Carbamidomethylation; Oxidation (M); Acetylation (N-term)	18506	Destrin OS=Homo sapiens OX=9606 GN=DSTN PE=1 SV=3
536	872	Q86XT2	175.28	52	33	37	32	47	37	47	43	47	47	9571400	14293000	13470000	46748000	41075000	43649000	40727000	47721000	45244000	10	10	6	6	7	12	11	11	9	12	10	Carbamidomethylation	27730	Vacuolar protein sorting-associated protein 37D OS=Homo sapiens OX=9606 GN=VPS37D PE=1 SV=2
475	1099	Q13509	175.22	30	19	12	17	14	14	14	12	12	12	342190			0						9	2	10	10	11	12	12	10	9	8	13	Carbamidomethylation; Oxidation (M); Acetylation (N-term)	50433	Tubulin beta-3 chain OS=Homo sapiens OX=9606 GN=TUBB3 PE=1 SV=2
544	622	P61106	175.22	64	47	40	40	46	41	40	46	47	58	1496300	1102200	1192900	15205000	9979600	11139000	11143000	12448000	13880000	10	9	9	8	9	10	8	7	7	11	13	Carbamidomethylation; Oxidation (M); Acetylation (N-term); Pyro-glu from Q	23897	Ras-related protein Rab-14 OS=Homo sapiens OX=9606 GN=RAB14 PE=1 SV=4
505	484	P04424	174.91	29	4	4	5	25	22	23	27	22	25	332740	328980	203620	9785600	11253000	10967000	13371000	9423800	12192000	15	15	2	2	2	16	14	13	13	12	16	Oxidation (M); Acetylation (N-term)	51658	Argininosuccinate lyase OS=Homo sapiens OX=9606 GN=ASL PE=1 SV=4
624	953	P09211	174.87	64	26	30	28	56	50	60	50	60	56	902600	3340700	3202600	26853000	19875000	32268000	17710000	28906000	27813000	8	8	5	5	6	10	8	9	6	11	10	Carbamidomethylation	23356	Glutathione S-transferase P OS=Homo sapiens OX=9606 GN=GSTP1 PE=1 SV=2
477	589	P47756	174.74	54	18	23	23	43	45	43	44	47	54	517620	1110400	998830	38684000	41551000	38826000	43677000	48035000	54273000	10	10	3	5	7	11	12	10	14	16	16	Carbamidomethylation; Oxidation (M); Acetylation (N-term)	31350	F-actin-capping protein subunit beta OS=Homo sapiens OX=9606 GN=CAPZB PE=1 SV=4
392	587	P60953	174.71	70	43	43	49	63	48	49	49	69	69	12637000	13808000	13610000	76872000	79762000	89853000	104220000	84813000	95591000	11	9	8	11	8	17	17	11	14	16	13	Carbamidomethylation; Pyro-glu from Q	21259	Cell division control protein 42 homolog OS=Homo sapiens OX=9606 GN=CDC42 PE=1 SV=2
448	383	Q86YQ8	174.6	44	25	20	26	23	29	31	26	26	24	5472200	6075400	4607200	6692000	11562000	12878000	11012000	12049000	5961400	14	12	13	8	11	12	11	12	12	11	11	Carbamidomethylation; Oxidation (M); Acetylation (N-term)	63108	Copine-8 OS=Homo sapiens OX=9606 GN=CPNE8 PE=1 SV=2
1035	739	P46926	174.35	53	0	0	0	30	40	43	30	37	37				4347700	5361200	6034900	6596700	5472400	6779500	7	7	0	0	0	4	7	8	4	6	6	Carbamidomethylation	32669	Glucosamine-6-phosphate isomerase 1 OS=Homo sapiens OX=9606 GN=GNPDA1 PE=1 SV=1
712	737	Q8N271	174.34	22	2	4	0	16	13	16	15	17	15	821560	528660		31474000	20941000	28081000	29061000	28055000	23672000	12	12	2	3	0	10	7	9	8	11	9	Carbamidomethylation; Pyro-glu from Q	91883	Prominin-2 OS=Homo sapiens OX=9606 GN=PROM2 PE=1 SV=1
503	864	P01111	174.27	58	33	40	40	46	58	51	44	51	46	447030	646140	132140	2284000	3392300	2941400	3314800	2411200	2193600	10	4	7	7	6	15	13	12	11	10	10	Carbamidomethylation	21229	GTPase NRas OS=Homo sapiens OX=9606 GN=NRAS PE=1 SV=1
585	1762	Q8N2U0	174.14	55	33	33	33	48	55	48	48	48	48	43433000	42594000	39823000	158360000	174100000	160200000	160140000	166480000	161170000	7	7	4	4	4	14	12	8	9	11	10	Carbamidomethylation; Acetylation (N-term)	11742	Transmembrane protein 256 OS=Homo sapiens OX=9606 GN=TMEM256 PE=3 SV=1
496	407	Q9Y490	174.08	15	6	5	6	5	4	7	7	5	4	1064400	786510	928010	1651300	2275100	7996400	2384200	3271000	1990900	25	21	10	9	10	9	8	12	12	12	9	Carbamidomethylation; Acetylation (N-term)	269765	Talin-1 OS=Homo sapiens OX=9606 GN=TLN1 PE=1 SV=3
423	344	Q9Y6E0	174.08	46	25	29	29	30	30	33	24	22	35	3640600	4571100	3319300	3509700	4306000	3933200	2606100	1726400	3258100	17	9	12	14	13	11	12	14	9	8	13	Carbamidomethylation; Oxidation (M)	49308	Serine/threonine-protein kinase 24 OS=Homo sapiens OX=9606 GN=STK24 PE=1 SV=1
552	727	Q9Y281	174.07	64	42	37	36	37	30	39	29	37	45	252890	282560	252990	984970	747680	0	83200	1016600	2072300	12	6	9	9	6	12	7	11	9	7	11	Carbamidomethylation; Oxidation (M); Acetylation (N-term)	18737	Cofilin-2 OS=Homo sapiens OX=9606 GN=CFL2 PE=1 SV=1
667	477	Q92747	174.06	49	5	5	8	47	35	44	33	37	46	102200	76544	58141	12669000	10718000	8539200	10887000	7457000	12417000	11	11	1	1	1	12	11	9	10	8	11	Carbamidomethylation; Acetylation (N-term)	41569	Actin-related protein 2/3 complex subunit 1A OS=Homo sapiens OX=9606 GN=ARPC1A PE=2 SV=2
887	444	Q07960	173.85	45	23	32	22	13	16	13	18	6	15	2154000	2484400	2485400	3840600	1228300	3202500	3481400	817210	3208400	11	11	6	8	8	4	5	5	6	2	3	Oxidation (M)	50436	Rho GTPase-activating protein 1 OS=Homo sapiens OX=9606 GN=ARHGAP1 PE=1 SV=1
662	465	P31150	173.53	33	11	17	11	20	20	12	10	14	20	54936	332780	59147	2180700	2182700	244410		1468700	875030	11	6	4	6	4	9	10	7	7	9	9	Carbamidomethylation	50583	Rab GDP dissociation inhibitor alpha OS=Homo sapiens OX=9606 GN=GDI1 PE=1 SV=2
797	922	P20618	173.22	46	0	7	7	29	37	38	41	38	46		135210	114880	12644000	17902000	20701000	15557000	19392000	22884000	7	7	0	1	1	6	8	9	8	9	10	Carbamidomethylation	26489	Proteasome subunit beta type-1 OS=Homo sapiens OX=9606 GN=PSMB1 PE=1 SV=2
733	397	P13667	173.18	31	0	0	0	15	22	21	18	17	20				4028800	5337500	5679500	5658200	3864300	6700500	16	16	0	0	0	8	9	12	9	9	10		72933	Protein disulfide-isomerase A4 OS=Homo sapiens OX=9606 GN=PDIA4 PE=1 SV=2
620	351	O15066	173.12	29	15	17	16	18	12	4	9	9	9	1456100	1621100	1510500	5139500	2266800	16728000	1127800	19913000	20612000	17	17	9	9	11	12	8	3	6	6	6		85125	Kinesin-like protein KIF3B OS=Homo sapiens OX=9606 GN=KIF3B PE=1 SV=1
711	406	Q9BXP8	173.1	12	0	0	0	5	6	7	9	7	7				3449700	3873200	3674300	7570500	7948600	10023000	15	15	0	0	0	6	9	11	13	10	10	Carbamidomethylation; Oxidation (M); Acetylation (N-term)	198537	Pappalysin-2 OS=Homo sapiens OX=9606 GN=PAPPA2 PE=1 SV=4
868	598	O75674	173.09	32	8	4	3	20	26	24	16	16	16	821570	518180	224950	6997900	13242000	14532000	6389700	4987100	9682000	9	9	3	2	1	6	10	8	6	6	6	Carbamidomethylation	52989	TOM1-like protein 1 OS=Homo sapiens OX=9606 GN=TOM1L1 PE=1 SV=2
595	492	O43795	173.04	29	18	20	15	5	2	4	2	4	8	2788500	3208600	2839400	118790	93234	452000	413990	9906800	247720	24	19	15	18	13	5	2	5	4	5	7	Carbamidomethylation; Oxidation (M)	131985	Unconventional myosin-Ib OS=Homo sapiens OX=9606 GN=MYO1B PE=1 SV=3
425	654	Q58FF7	172.76	19	8	9	7	15	16	12	15	14	14		0			0					12	1	6	5	7	14	16	13	18	12	14		68325	Putative heat shock protein HSP 90-beta-3 OS=Homo sapiens OX=9606 GN=HSP90AB3P PE=5 SV=1
852	547	Q8N0V4	172.73	31	0	0	0	21	20	25	16	25	26				3803600	3524800	3584100	3360600	4723800	5614000	9	9	0	0	0	7	8	8	6	8	12	Carbamidomethylation; Pyro-glu from Q	62298	Leucine-rich repeat LGI family member 2 OS=Homo sapiens OX=9606 GN=LGI2 PE=2 SV=1
502	375	Q9UI12	172.55	41	21	22	19	26	25	37	27	31	30	2204100	1597900	2249800	11097000	7683400	10726000	9623300	11596000	9858500	13	13	9	7	7	9	10	11	12	13	13	Carbamidomethylation; Oxidation (M); Acetylation (N-term)	55883	V-type proton ATPase subunit H OS=Homo sapiens OX=9606 GN=ATP6V1H PE=1 SV=1
419	347	O00461	172.54	35	8	10	12	17	18	17	25	20	28	853880	1076200	1004600	10761000	6910300	9235100	17934000	14327000	14554000	17	17	5	6	6	17	14	10	18	15	16	Pyro-glu from Q	81880	Golgi integral membrane protein 4 OS=Homo sapiens OX=9606 GN=GOLIM4 PE=1 SV=1
674	358	P04279	172.52	40	0	0	0	25	23	27	22	19	26				6978800	7739200	8909900	7564700	6919800	8275400	14	13	0	0	0	11	10	10	12	9	11	Carbamidomethylation	52131	Semenogelin-1 OS=Homo sapiens OX=9606 GN=SEMG1 PE=1 SV=2
914	600	P0DOX3	172.2	23	0	0	0	16	19	11	13	20	21				5920200	4091500	3879600	3824300	8532700	6881000	10	9	0	0	0	6	8	6	8	8	8	Carbamidomethylation; Acetylation (N-term)	56224	Immunoglobulin delta heavy chain OS=Homo sapiens OX=9606 PE=1 SV=1
808	497	Q9BW04	172.17	44	17	17	19	18	15	12	13	15	15	2353400	2261800	1219000	4256400	4610000	6512600	3982000	4262200	4616700	13	13	5	6	6	6	6	7	5	5	5	Carbamidomethylation; Acetylation (N-term)	63964	Specifically androgen-regulated gene protein OS=Homo sapiens OX=9606 GN=SARG PE=1 SV=2
685	818	P07205	171.99	30	7	10	8	15	17	10	16	11	17		313270	276940	240700		235240	424470	210440	293660	15	3	4	3	2	11	8	7	9	8	10	Carbamidomethylation; Acetylation (N-term)	44796	Phosphoglycerate kinase 2 OS=Homo sapiens OX=9606 GN=PGK2 PE=1 SV=3
315	973	Q9HD42	171.93	35	32	35	32	31	32	32	35	32	32	18653000	17959000	21296000	58499000	50433000	65896000	65893000	72010000	73939000	17	17	12	12	15	17	16	17	16	19	17	Carbamidomethylation; Oxidation (M); Acetylation (N-term)	21703	Charged multivesicular body protein 1a OS=Homo sapiens OX=9606 GN=CHMP1A PE=1 SV=1
508	827	P21439	171.9	7	5	4	5	5	5	5	7	4	5							327040			10	1	10	8	9	9	10	14	11	7	11	Carbamidomethylation; Pyro-glu from Q	141523	Phosphatidylcholine translocator ABCB4 OS=Homo sapiens OX=9606 GN=ABCB4 PE=1 SV=2
656	464	P35237	171.9	38	8	8	17	32	15	26	28	20	28	548860	748820	799350	13927000	7466400	10734000	14320000	11505000	13676000	10	10	2	2	4	13	7	10	9	9	10	Carbamidomethylation	42622	Serpin B6 OS=Homo sapiens OX=9606 GN=SERPINB6 PE=1 SV=3
821	876	O95865	171.88	68	6	14	19	64	38	39	54	47	50	506210	773900	1366900	51104000	31818000	38557000	55706000	35947000	53322000	8	8	1	1	2	11	7	5	8	7	9	Carbamidomethylation; Acetylation (N-term)	29644	N(G) N(G)-dimethylarginine dimethylaminohydrolase 2 OS=Homo sapiens OX=9606 GN=DDAH2 PE=1 SV=1
515	674	O00161	171.7	58	44	48	58	35	27	39	39	35	39	9903800	11958000	12615000	9567500	7560400	14555000	15551000	14621000	12347000	10	10	14	17	16	5	4	10	8	8	6	Carbamidomethylation; Oxidation (M)	23354	Synaptosomal-associated protein 23 OS=Homo sapiens OX=9606 GN=SNAP23 PE=1 SV=1
765	873	P68036	171.24	75	37	37	5	75	75	58	75	70	75	416340	466750	102710	24715000	22733000	8783900	23550000	13121000	24933000	7	7	3	3	1	8	8	7	8	9	8	Carbamidomethylation	17862	Ubiquitin-conjugating enzyme E2 L3 OS=Homo sapiens OX=9606 GN=UBE2L3 PE=1 SV=1
719	1391	P49773	171.12	60	60	60	60	59	48	60	48	26	59	5899700	4733200	6333200	6008200	9380300	7184600	5911100	913120	6676700	5	5	8	9	10	6	6	6	6	2	6	Carbamidomethylation; Oxidation (M)	13802	Histidine triad nucleotide-binding protein 1 OS=Homo sapiens OX=9606 GN=HINT1 PE=1 SV=2
648	451	Q96RW7	170.93	6	0	0	0	3	3	2	3	3	1	622810			3025100	1181400	2077200	2333400	2358600	1287300	22	22	1	0	0	13	9	10	11	13	9	Carbamidomethylation	613396	Hemicentin-1 OS=Homo sapiens OX=9606 GN=HMCN1 PE=1 SV=2
665	620	P08779	170.93	28	21	6	19	11	25	10	19	0	6	279600		536380		22996000		1268300			12	3	8	5	12	6	16	6	9	0	2	Carbamidomethylation; Oxidation (M); Acetylation (N-term)	51268	Keratin type I cytoskeletal 16 OS=Homo sapiens OX=9606 GN=KRT16 PE=1 SV=4
754	469	P54578	170.66	33	7	7	10	25	10	19	19	19	19	456580	580250	490910	4589100	2376900	4204900	2830000	3604200	3478200	14	14	3	4	4	9	4	9	8	7	7	Carbamidomethylation	56069	Ubiquitin carboxyl-terminal hydrolase 14 OS=Homo sapiens OX=9606 GN=USP14 PE=1 SV=3
741	522	P02461	170.64	13	2	0	0	8	6	9	8	6	7	226890			9394700	9886900	11476000	10890000	10875000	9295800	14	14	1	0	0	10	8	11	10	8	8	Carbamidomethylation; Acetylation (N-term)	138564	Collagen alpha-1(III) chain OS=Homo sapiens OX=9606 GN=COL3A1 PE=1 SV=4
437	501	Q14847	169.92	44	23	29	26	40	41	44	41	43	40	2443500	4259700	1708700	13598000	11482000	15130000	12498000	16989000	12858000	11	11	8	8	9	11	11	16	12	16	11	Carbamidomethylation; Oxidation (M); Acetylation (N-term); Pyro-glu from Q	29717	LIM and SH3 domain protein 1 OS=Homo sapiens OX=9606 GN=LASP1 PE=1 SV=2
788	604	P80188	169.89	73	0	0	0	47	59	47	39	61	53				10243000	9820300	8320700	12537000	11812000	12138000	11	11	0	0	0	7	10	8	8	10	10	Carbamidomethylation; Pyro-glu from Q	22588	Neutrophil gelatinase-associated lipocalin OS=Homo sapiens OX=9606 GN=LCN2 PE=1 SV=2
633	474	O75363	169.44	42	20	28	28	14	10	13	16	12	10	2190000	2336400	2921600	8131600	4893200	5632500	7021100	5378600	4967900	17	17	9	10	11	7	5	7	8	6	5	Carbamidomethylation; Acetylation (N-term)	61709	Breast carcinoma-amplified sequence 1 OS=Homo sapiens OX=9606 GN=BCAS1 PE=1 SV=2
867	525	P06681	169.38	18	0	0	0	13	13	13	16	13	16				6037800	6258200	7174400	7271500	7070800	7356900	9	9	0	0	0	8	6	7	11	7	9		83268	Complement C2 OS=Homo sapiens OX=9606 GN=C2 PE=1 SV=2
909	783	P06870	169.17	52	0	0	0	35	35	13	45	35	26				54263000	55318000	55573000	56087000	58796000	59506000	10	10	0	0	0	7	9	5	8	7	9	Carbamidomethylation	28890	Kallikrein-1 OS=Homo sapiens OX=9606 GN=KLK1 PE=1 SV=2
858	862	P30039	169.15	66	10	18	17	23	61	49	18	44	23	750620	615400	819350	13520000	14057000	19323000	11973000	15412000	17831000	8	8	3	4	5	5	8	7	4	7	6	Carbamidomethylation; Oxidation (M)	31785	Phenazine biosynthesis-like domain-containing protein OS=Homo sapiens OX=9606 GN=PBLD PE=1 SV=2
832	558	Q13591	169.15	14	2	2	3	7	9	8	5	8	10	478810	509900	804210	8634900	17568000	10573000	12361000	10230000	17645000	14	14	2	2	3	6	9	6	6	6	10	Carbamidomethylation; Pyro-glu from Q	120615	Semaphorin-5A OS=Homo sapiens OX=9606 GN=SEMA5A PE=1 SV=3
855	725	Q9Y646	169.06	29	7	3	4	20	14	29	24	20	24	516120	172080	153460	9555400	11460000	12062000	14875000	13075000	15659000	7	7	2	1	2	5	6	9	7	8	9	Carbamidomethylation	51888	Carboxypeptidase Q OS=Homo sapiens OX=9606 GN=CPQ PE=1 SV=1
882	1028	P02753	169.03	51	5	11	11	40	51	40	46	46	51	439490	539050	521900	3733000	8973000	4769900	8845800	8066700	12888000	7	7	2	3	4	5	9	5	6	6	8	Carbamidomethylation; Oxidation (M); Acetylation (N-term)	23010	Retinol-binding protein 4 OS=Homo sapiens OX=9606 GN=RBP4 PE=1 SV=3
466	635	P36543	168.96	54	48	45	44	33	50	38	50	46	45	3143700	2762400	2542200	9599900	12780000	9755600	8803400	7984700	10868000	12	12	14	10	9	11	13	8	10	12	11	Oxidation (M); Acetylation (N-term)	26145	V-type proton ATPase subunit E 1 OS=Homo sapiens OX=9606 GN=ATP6V1E1 PE=1 SV=1
842	1144	Q96BM9	168.9	50	18	31	31	36	36	36	36	50	28				771730	584900	724710	754520	931190	806700	7	2	4	5	4	5	7	7	6	7	5	Carbamidomethylation; Oxidation (M)	21416	ADP-ribosylation factor-like protein 8A OS=Homo sapiens OX=9606 GN=ARL8A PE=1 SV=1
749	866	P20151	168.89	55	9	34	30	25	13	28	22	25	30	227990	688290	695920	1191300	2391800	3143500	3775700	4347000	4551600	12	8	3	5	5	7	5	7	7	9	8	Carbamidomethylation; Oxidation (M)	28671	Kallikrein-2 OS=Homo sapiens OX=9606 GN=KLK2 PE=1 SV=1
672	941	P15291	168.83	35	3	3	3	6	35	29	23	25	22	96131	427600	322950	2518000	66276000	29849000	54015000	76795000	83034000	15	15	1	1	1	4	13	11	9	9	14	Carbamidomethylation	43920	Beta-1 4-galactosyltransferase 1 OS=Homo sapiens OX=9606 GN=B4GALT1 PE=1 SV=5
542	1262	P01764	168.46	43	0	9	6	43	42	42	43	42	43										12	0	0	1	1	15	13	9	13	17	14	Carbamidomethylation	12582	Immunoglobulin heavy variable 3-23 OS=Homo sapiens OX=9606 GN=IGHV3-23 PE=1 SV=2
632	1019	P05534	168.4	35	18	18	18	33	33	22	33	27	33	486740	947150	758260	4919200	4979100	5169800	6681500	5429700	5397700	8	4	6	6	5	10	9	6	11	7	8	Carbamidomethylation	40689	HLA class I histocompatibility antigen A-24 alpha chain OS=Homo sapiens OX=9606 GN=HLA-A PE=1 SV=2
913	460	Q9NZ08	168.39	24	1	0	0	15	13	10	9	7	8				5549200	5345000	4760600	4637200	11565000	3416600	16	15	1	0	0	8	10	7	6	6	6	Carbamidomethylation; Oxidation (M); Acetylation (N-term)	107235	Endoplasmic reticulum aminopeptidase 1 OS=Homo sapiens OX=9606 GN=ERAP1 PE=1 SV=3
586	1123	P61204	167.97	55	35	35	28	35	35	35	35	35	55									1351200	8	1	4	7	3	15	8	11	8	9	11	Carbamidomethylation; Oxidation (M); Acetylation (N-term)	20601	ADP-ribosylation factor 3 OS=Homo sapiens OX=9606 GN=ARF3 PE=1 SV=2
518	775	P15428	167.9	50	35	35	23	50	35	50	50	50	50	12896000	11470000	9168500	20285000	17616000	19774000	25348000	26558000	25548000	7	7	10	9	9	9	8	8	11	12	12	Carbamidomethylation; Oxidation (M)	28977	15-hydroxyprostaglandin dehydrogenase [NAD(+)] OS=Homo sapiens OX=9606 GN=HPGD PE=1 SV=1
539	1007	P01112	167.63	60	26	49	33	60	44	60	53	60	48	645190	734050	538410	4770200	4928600	5622400	4790700	5013700	3972000	9	3	5	6	5	15	10	14	9	11	9	Carbamidomethylation	21298	GTPase HRas OS=Homo sapiens OX=9606 GN=HRAS PE=1 SV=1
812	760	P43121	167.62	22	0	0	0	12	18	18	12	18	22				4217200	4480300	4781600	7759000	8594900	10719000	8	8	0	0	0	6	9	6	7	10	13	Carbamidomethylation; Oxidation (M)	71608	Cell surface glycoprotein MUC18 OS=Homo sapiens OX=9606 GN=MCAM PE=1 SV=2
986	930	Q99538	167.53	25	0	0	0	15	21	22	25	18	23				6840100	9110400	8833600	13879000	9823300	15051000	6	6	0	0	0	4	5	6	10	6	7	Carbamidomethylation	49411	Legumain OS=Homo sapiens OX=9606 GN=LGMN PE=1 SV=1
629	514	Q6UXI9	167.34	26	17	23	15	19	14	17	14	17	15	2471500	2610700	3123500	4430500	3270900	4291400	4012500	4349200	4358400	10	10	9	10	9	7	8	7	5	7	6	Carbamidomethylation; Oxidation (M)	61907	Nephronectin OS=Homo sapiens OX=9606 GN=NPNT PE=2 SV=3
414	805	P08134	167.21	59	19	34	28	44	46	52	37	38	42		308720	1851100	15364000	23025000	15994000	22360000	10190000	12289000	14	5	9	8	11	11	16	19	16	8	12	Carbamidomethylation; Oxidation (M)	22006	Rho-related GTP-binding protein RhoC OS=Homo sapiens OX=9606 GN=RHOC PE=1 SV=1
621	810	Q99497	167.1	66	46	46	35	39	31	57	53	57	66	924200	1011200	759970	4933600	4627700	7281300	7978600	11382000	10501000	8	8	6	8	4	5	6	11	9	10	11	Carbamidomethylation; Oxidation (M); Acetylation (N-term)	19891	Protein/nucleic acid deglycase DJ-1 OS=Homo sapiens OX=9606 GN=PARK7 PE=1 SV=2
700	1132	P61769	167.03	57	27	40	40	51	51	51	57	39	43	2325500	4274000	4237700	27356000	28242000	27060000	41289000	20346000	37922000	8	8	2	5	5	8	8	7	10	7	9	Carbamidomethylation	13715	Beta-2-microglobulin OS=Homo sapiens OX=9606 GN=B2M PE=1 SV=1
923	642	Q99447	166.96	41	10	14	10	18	15	28	19	23	24	850740	425480	762380	2161500	1804500	4685300	2868300	2849700	2587100	10	10	3	3	3	4	3	7	6	8	6	Carbamidomethylation	43836	Ethanolamine-phosphate cytidylyltransferase OS=Homo sapiens OX=9606 GN=PCYT2 PE=1 SV=1
811	528	Q9Y4L1	166.74	23	0	0	0	12	7	13	15	13	13				2900100	2206000	4476500	4751000	3394600	4033300	15	15	0	0	0	8	6	9	11	9	8	Acetylation (N-term)	111335	Hypoxia up-regulated protein 1 OS=Homo sapiens OX=9606 GN=HYOU1 PE=1 SV=1
557	1122	P84077	166.73	57	35	35	28	57	57	57	57	57	35				3694400	5414900	3695300	3477300	4380100		8	1	4	7	3	16	9	13	9	10	9	Carbamidomethylation; Oxidation (M); Acetylation (N-term)	20697	ADP-ribosylation factor 1 OS=Homo sapiens OX=9606 GN=ARF1 PE=1 SV=2
830	581	Q6N022	166.72	7	0	0	0	3	2	3	5	3	4				12571000	12290000	1161600	2926300	13648000	14231000	16	16	0	0	0	7	4	9	11	8	11	Carbamidomethylation; Acetylation (N-term)	307956	Teneurin-4 OS=Homo sapiens OX=9606 GN=TENM4 PE=1 SV=2
642	480	Q9NZM1	166.68	15	9	9	10	1	3	3	2	1	2	2264200	2029200	2400200	544970	902350	484880	618790	231410	580580	25	24	16	14	15	2	6	4	4	2	4	Carbamidomethylation	234706	Myoferlin OS=Homo sapiens OX=9606 GN=MYOF PE=1 SV=1
742	398	Q5VU97	166.04	16	0	0	0	7	8	8	10	8	9				3546400	4022100	3132800	3775800	3138100	3773500	15	15	0	0	0	8	10	8	10	10	10	Carbamidomethylation	142289	VWFA and cache domain-containing protein 1 OS=Homo sapiens OX=9606 GN=CACHD1 PE=2 SV=2
560	428	P46459	166.02	37	28	24	25	12	8	8	7	8	6	3726400	3829400	3838000	2749500	1618500	1487700	1695100	1501600	1528600	19	19	16	14	16	9	5	5	6	4	4	Carbamidomethylation; Acetylation (N-term)	82594	Vesicle-fusing ATPase OS=Homo sapiens OX=9606 GN=NSF PE=1 SV=3
940	416	O94813	165.86	16	0	0	2	10	7	6	8	3	5			72014	3718600	3166600	2406300	2291300	2118800	1343700	14	14	0	0	1	10	7	7	6	5	6	Carbamidomethylation; Oxidation (M)	169869	Slit homolog 2 protein OS=Homo sapiens OX=9606 GN=SLIT2 PE=1 SV=1
985	766	Q96C23	165.62	46	2	12	17	20	17	42	16	17	12	142620	770650	645500	4517000	3080900	6244300	3302400	3782300	3239000	9	9	1	3	3	7	4	8	5	4	3	Carbamidomethylation; Acetylation (N-term)	37766	Aldose 1-epimerase OS=Homo sapiens OX=9606 GN=GALM PE=1 SV=1
844	940	Q96H20	165.44	36	29	25	29	29	36	25	26	36	29	1944400	1901400	1810100	5498300	5870200	4111300	4490600	5349700	4853200	6	6	6	4	5	5	6	6	4	7	7	Carbamidomethylation	28864	Vacuolar-sorting protein SNF8 OS=Homo sapiens OX=9606 GN=SNF8 PE=1 SV=1
1146	816	P14543	165.36	12	0	1	0	4	4	4	7	6	9		0		6750400	7391300	6447000	7501200	6656400	10400000	10	10	0	1	0	3	3	3	7	6	6	Carbamidomethylation	136377	Nidogen-1 OS=Homo sapiens OX=9606 GN=NID1 PE=1 SV=3
814	409	P11216	165.22	27	6	2	6	11	12	14	8	10	13	378600	192400	412360	1814100	2105900	2508500	1592400	1661400	2201600	15	11	3	1	3	7	8	8	6	7	8	Carbamidomethylation	96696	Glycogen phosphorylase brain form OS=Homo sapiens OX=9606 GN=PYGB PE=1 SV=5
974	588	P00750	164.97	23	0	0	0	18	16	15	13	17	16				4215000	2818300	4817500	4890400	5558800	3706600	10	10	0	0	0	7	7	6	5	7	7	Carbamidomethylation	62917	Tissue-type plasminogen activator OS=Homo sapiens OX=9606 GN=PLAT PE=1 SV=1
541	487	O00194	164.79	69	38	47	37	54	46	54	45	54	41	4954100	5395200	5940600	14758000	9273700	16494000	13559000	11218000	10293000	13	9	8	10	10	9	9	9	9	11	8	Carbamidomethylation; Oxidation (M); Acetylation (N-term)	24608	Ras-related protein Rab-27B OS=Homo sapiens OX=9606 GN=RAB27B PE=1 SV=4
708	656	Q99571	164.51	43	20	13	25	24	20	27	24	19	24	16044000	13815000	14099000	24082000	16107000	20512000	28400000	22340000	24066000	12	12	6	6	6	7	6	8	8	5	8	Carbamidomethylation; Oxidation (M); Acetylation (N-term)	43369	P2X purinoceptor 4 OS=Homo sapiens OX=9606 GN=P2RX4 PE=1 SV=2
637	574	P37235	164.5	73	12	6	12	54	54	54	54	54	73	134720	126180	124170	8354200	10552000	10457000	9107800	8092900	9583200	9	7	2	1	2	11	10	11	10	10	11	Carbamidomethylation; Oxidation (M)	22313	Hippocalcin-like protein 1 OS=Homo sapiens OX=9606 GN=HPCAL1 PE=1 SV=3
683	495	P26006	164.11	14	2	1	2	10	11	9	8	9	11	69181	355350	3835700	9521200	13541000	10333000	13598000	11435000	12047000	13	12	2	1	2	12	9	8	12	8	8	Carbamidomethylation; Acetylation (N-term)	116612	Integrin alpha-3 OS=Homo sapiens OX=9606 GN=ITGA3 PE=1 SV=5
767	688	Q92734	164	39	15	15	22	25	35	26	22	25	25	2728300	1672700	3584700	7165500	7195000	9492100	6239200	5651700	9248100	8	8	5	4	5	8	7	5	7	7	6	Carbamidomethylation; Pyro-glu from Q	43448	Protein TFG OS=Homo sapiens OX=9606 GN=TFG PE=1 SV=2
745	691	P25788	163.97	42	4	3	4	42	42	39	39	36	39	614250	95143	460740	24497000	19815000	18950000	15971000	23203000	17218000	10	10	1	1	1	9	10	8	9	9	8	Carbamidomethylation; Acetylation (N-term)	28433	Proteasome subunit alpha type-3 OS=Homo sapiens OX=9606 GN=PSMA3 PE=1 SV=2
559	450	P09327	163.69	31	7	3	6	20	17	20	15	12	17	413710	232370	433210	6595000	5372000	7322100	5177400	4229000	6437700	19	19	3	2	4	15	12	13	9	8	13	Carbamidomethylation	92695	Villin-1 OS=Homo sapiens OX=9606 GN=VIL1 PE=1 SV=4
554	511	Q04917	163.61	63	41	42	41	55	52	48	59	27	27	1789900	1587900	1684000	5894900	4673200	3375500	5115100	3378700	2536500	14	8	9	7	7	9	12	11	13	5	7	Carbamidomethylation; Acetylation (N-term)	28219	14-3-3 protein eta OS=Homo sapiens OX=9606 GN=YWHAH PE=1 SV=4
885	658	O43511	163.46	13	12	13	9	5	7	7	8	4	2	5521800	5925600	4407300	1499000	2865800	2254300	3030000	3297200	887200	9	9	9	10	6	4	4	5	5	3	1	Carbamidomethylation	85723	Pendrin OS=Homo sapiens OX=9606 GN=SLC26A4 PE=1 SV=1
634	980	P20827	163.44	35	0	0	0	28	21	21	30	35	17				74155000	47497000	58572000	131960000	64817000	110640000	13	13	0	0	0	15	10	11	11	11	10	Carbamidomethylation	23787	Ephrin-A1 OS=Homo sapiens OX=9606 GN=EFNA1 PE=1 SV=2
840	919	P31371	163.4	58	0	0	0	58	33	32	49	28	37				25042000	29577000	29342000	23341000	28893000	33579000	7	7	0	0	0	8	9	7	8	9	9	Carbamidomethylation	23441	Fibroblast growth factor 9 OS=Homo sapiens OX=9606 GN=FGF9 PE=1 SV=3
815	535	Q9BS26	163.39	31	0	0	0	19	17	20	23	13	21				335290000	3335900	3849900	2626000	2875800	427540000	10	10	0	0	0	10	9	9	8	6	8	Carbamidomethylation; Pyro-glu from Q	46971	Endoplasmic reticulum resident protein 44 OS=Homo sapiens OX=9606 GN=ERP44 PE=1 SV=1
761	895	P30626	163.38	69	16	6	16	32	32	40	40	60	66	3342000	1412300	3569200	20425000	106850000	103490000	36388000	2530400	115370000	9	9	3	1	2	6	8	7	8	10	10	Carbamidomethylation; Oxidation (M)	21676	Sorcin OS=Homo sapiens OX=9606 GN=SRI PE=1 SV=1
872	846	P04070	163.21	24	0	0	0	24	20	21	20	24	16				20702000	15961000	17893000	20309000	22741000	17719000	9	9	0	0	0	7	9	9	9	7	7	Carbamidomethylation	52071	Vitamin K-dependent protein C OS=Homo sapiens OX=9606 GN=PROC PE=1 SV=1
630	466	Q9UIQ6	163.17	16	1	0	0	10	11	14	13	11	11				6965100	8690600	9626500	11649000	9632300	8742200	15	14	1	0	0	10	12	13	11	9	12	Carbamidomethylation; Acetylation (N-term)	117349	Leucyl-cystinyl aminopeptidase OS=Homo sapiens OX=9606 GN=LNPEP PE=1 SV=3
939	556	P05783	162.87	39	14	13	13	23	14	23	21	14	27	611950	495830	464810	2806100	2928400	2596400	1453400	2401600	3882600	10	9	4	3	3	6	5	5	4	5	7		48058	Keratin type I cytoskeletal 18 OS=Homo sapiens OX=9606 GN=KRT18 PE=1 SV=2
726	1129	O43567	162.64	21	21	18	21	15	9	9	9	9	9	4570400	4977300	5475500	5576400	6528800	6398100	6706900	7026500	4342800	9	9	9	8	11	4	6	5	5	5	5	Carbamidomethylation	42814	E3 ubiquitin-protein ligase RNF13 OS=Homo sapiens OX=9606 GN=RNF13 PE=1 SV=1
841	1086	P08185	162.61	24	0	0	0	23	23	23	23	24	24				34317000	36428000	36738000	50096000	40374000	49847000	5	4	0	0	0	8	7	7	8	10	10	Oxidation (M)	45141	Corticosteroid-binding globulin OS=Homo sapiens OX=9606 GN=SERPINA6 PE=1 SV=1
823	552	P21291	162.57	73	54	41	50	23	44	41	44	9	40	2785500	1857900	2604300	2161400	2392700	3656700	2820200	657680	3534400	11	11	9	7	8	3	6	5	6	1	6	Carbamidomethylation	20567	Cysteine and glycine-rich protein 1 OS=Homo sapiens OX=9606 GN=CSRP1 PE=1 SV=3
584	651	P20337	162.44	46	29	32	35	42	34	42	36	46	36	1523900	2096400	2120800	7965100	5541900	8807200	6508500	5800300	5887600	8	6	9	9	8	8	8	10	8	9	7	Carbamidomethylation; Oxidation (M); Acetylation (N-term)	24758	Ras-related protein Rab-3B OS=Homo sapiens OX=9606 GN=RAB3B PE=1 SV=2
454	541	P05787	162.33	38	17	16	17	12	29	23	20	32	23	1499800	1019200	1196600	227240	2916700	1350200	1915100	4588200	1112200	18	10	8	9	10	8	15	13	10	16	10		53704	Keratin type II cytoskeletal 8 OS=Homo sapiens OX=9606 GN=KRT8 PE=1 SV=7
880	916	Q9UBX7	162.09	33	3	3	3	33	28	33	30	33	28	1000200	1250900	1319600	7421300	7193600	7135700	6417800	8857900	8501100	6	6	2	1	1	8	5	7	9	8	7	Carbamidomethylation; Acetylation (N-term)	31059	Kallikrein-11 OS=Homo sapiens OX=9606 GN=KLK11 PE=1 SV=2
775	791	O95716	162.04	57	16	11	13	29	32	42	25	35	25	652010	1539400	1646400	2790200	3000700	3439500	5385100	2869800	3580600	7	4	5	4	4	6	7	7	8	8	5	Carbamidomethylation; Acetylation (N-term); Pyro-glu from Q	24267	Ras-related protein Rab-3D OS=Homo sapiens OX=9606 GN=RAB3D PE=1 SV=1
590	871	Q6UX06	161.95	18	16	14	16	15	14	13	16	13	12	18999000	18282000	33803000	7129200	9399700	7361000	12235000	11869000	10173000	9	9	13	10	14	7	5	5	7	8	6	Oxidation (M); Acetylation (N-term)	57280	Olfactomedin-4 OS=Homo sapiens OX=9606 GN=OLFM4 PE=1 SV=1
640	771	Q8WZ75	161.82	14	0	2	0	9	11	7	11	10	9		0		11640000	29090000	15182000	18045000	17434000	22215000	15	15	0	1	0	8	11	9	13	14	11	Carbamidomethylation; Oxidation (M)	107457	Roundabout homolog 4 OS=Homo sapiens OX=9606 GN=ROBO4 PE=1 SV=1
465	1011	P01116	161.79	49	43	43	43	46	46	49	49	33	42	2112200	2568100	1723400	7431200	6808100	38351000	3938200	5344000	4534800	9	4	10	10	9	16	9	14	11	9	10	Carbamidomethylation; Oxidation (M)	21656	GTPase KRas OS=Homo sapiens OX=9606 GN=KRAS PE=1 SV=1
854	976	Q92597	161.78	26	18	18	18	17	21	17	13	17	8	3341800	4969300	3653400	8692400	9156600	15535000	8892200	6460500	10289000	6	6	9	9	6	4	6	6	4	3	2	Carbamidomethylation; Oxidation (M); Acetylation (N-term)	42835	Protein NDRG1 OS=Homo sapiens OX=9606 GN=NDRG1 PE=1 SV=1
573	597	P36405	161.46	89	48	32	37	37	58	47	47	74	52	4341400	2477900	4533000	8531400	11298000	10921000	9448900	10634000	12328000	10	10	9	5	6	8	10	12	10	8	10	Carbamidomethylation; Pyro-glu from Q	20456	ADP-ribosylation factor-like protein 3 OS=Homo sapiens OX=9606 GN=ARL3 PE=1 SV=2
937	645	O15230	161.41	6	0	0	0	2	2	3	4	2	2				4214800	2452500	4012100	5786400	3323400	3049700	12	12	0	0	0	8	6	9	8	7	4	Carbamidomethylation	399740	Laminin subunit alpha-5 OS=Homo sapiens OX=9606 GN=LAMA5 PE=1 SV=8
678	435	P03952	161.4	26	2	2	2	17	13	12	11	13	15				18424000	4838700	3848100	4762500	4909500	3705400	16	14	1	1	1	12	9	10	9	9	11	Carbamidomethylation; Pyro-glu from Q	71370	Plasma kallikrein OS=Homo sapiens OX=9606 GN=KLKB1 PE=1 SV=1
760	841	P18085	161.19	81	19	20	20	66	57	48	56	48	66		140490	96985	1474800	1649600	1781600	1502500	2071100	2018700	8	4	2	2	2	10	7	9	7	8	8	Carbamidomethylation; Oxidation (M)	20511	ADP-ribosylation factor 4 OS=Homo sapiens OX=9606 GN=ARF4 PE=1 SV=3
650	749	P31947	160.87	48	40	40	43	31	37	39	25	22	37	3021300	2876100	3869800	2977200	3911900	3676900	2854400	2671300	2987500	12	9	6	9	10	7	9	8	5	6	6	Carbamidomethylation	27774	14-3-3 protein sigma OS=Homo sapiens OX=9606 GN=SFN PE=1 SV=1
577	478	Q06323	160.76	51	10	19	10	45	41	46	36	41	37	269840	168150	224780	32126000	30560000	26672000	21587000	27025000	29822000	15	15	2	4	3	12	13	12	8	12	11	Carbamidomethylation; Oxidation (M); Acetylation (N-term)	28723	Proteasome activator complex subunit 1 OS=Homo sapiens OX=9606 GN=PSME1 PE=1 SV=1
686	646	Q14894	160.74	46	15	18	14	36	32	43	32	46	36	503590	1076300	815210	22097000	32301000	24043000	30711000	33326000	25301000	9	9	5	4	4	7	8	7	9	11	7	Oxidation (M)	33776	Ketimine reductase mu-crystallin OS=Homo sapiens OX=9606 GN=CRYM PE=1 SV=1
938	888	Q9HBR0	160.58	14	0	0	0	10	6	13	11	10	6				22217000	16522000	21317000	30462000	25037000	12176000	9	9	0	0	0	7	4	10	10	7	4		119762	Putative sodium-coupled neutral amino acid transporter 10 OS=Homo sapiens OX=9606 GN=SLC38A10 PE=1 SV=2
762	602	P25786	160.37	51	4	4	4	29	35	26	51	44	48	49657	70549	56671	16710000	20971000	16150000	34667000	25744000	31239000	9	9	1	1	1	7	7	6	11	9	12	Oxidation (M); Acetylation (N-term); Pyro-glu from Q	29556	Proteasome subunit alpha type-1 OS=Homo sapiens OX=9606 GN=PSMA1 PE=1 SV=1
623	438	Q9UNF0	160.24	36	10	11	6	27	25	21	21	21	30	1368900	1070900	686160	13632000	12302000	12413000	10529000	8644500	11843000	13	13	5	4	3	11	9	9	8	11	10	Carbamidomethylation	55739	Protein kinase C and casein kinase substrate in neurons protein 2 OS=Homo sapiens OX=9606 GN=PACSIN2 PE=1 SV=2
494	467	Q3SXY8	160.22	35	30	33	31	19	14	15	16	17	16	4289000	7146300	5819400	6746700	8079200	9401700	8612600	7984500	8378500	14	14	12	14	13	10	7	8	10	9	9	Carbamidomethylation	48643	ADP-ribosylation factor-like protein 13B OS=Homo sapiens OX=9606 GN=ARL13B PE=1 SV=1
707	1684	Q96A22	160.12	80	42	39	27	78	80	49	51	80	53	857160	353910	1045700	23273000	21619000	20373000	15484000	21474000	14220000	10	10	4	3	3	13	7	7	5	8	10	Carbamidomethylation	13921	Uncharacterized protein C11orf52 OS=Homo sapiens OX=9606 GN=C11orf52 PE=1 SV=2
591	621	O14966	160.03	64	42	55	46	45	47	43	32	54	38	3344200	6235600	4983800	9799700	7953300	10307000	13509000	20369000	9862300	11	11	7	11	11	7	8	6	6	13	6	Carbamidomethylation; Oxidation (M); Acetylation (N-term)	23155	Ras-related protein Rab-7L1 OS=Homo sapiens OX=9606 GN=RAB29 PE=1 SV=1
859	885	Q99536	159.86	23	20	15	15	20	23	17	14	20	23	1547400	1292400	1710300	11696000	8782800	9183700	12131000	11204000	12535000	6	6	7	5	5	5	6	5	4	6	6	Carbamidomethylation; Oxidation (M); Acetylation (N-term)	41920	Synaptic vesicle membrane protein VAT-1 homolog OS=Homo sapiens OX=9606 GN=VAT1 PE=1 SV=2
476	632	Q9Y512	159.81	31	21	21	16	14	18	18	21	16	23	12485000	9430500	9016500	14330000	13968000	18287000	24233000	18130000	18017000	13	13	10	7	8	11	13	10	13	11	12		51976	Sorting and assembly machinery component 50 homolog OS=Homo sapiens OX=9606 GN=SAMM50 PE=1 SV=3
644	664	Q9Y274	159.76	36	0	0	0	33	31	27	28	31	34				18967000	20915000	15323000	13553000	21226000	14949000	13	13	0	0	0	16	14	9	7	12	9	Carbamidomethylation	38214	Type 2 lactosamine alpha-2 3-sialyltransferase OS=Homo sapiens OX=9606 GN=ST3GAL6 PE=1 SV=1
879	1193	P00746	159.55	38	0	0	0	30	38	38	30	38	30				61972000	58799000	54529000	60669000	61139000	59931000	5	5	0	0	0	8	9	10	6	9	6	Carbamidomethylation	27033	Complement factor D OS=Homo sapiens OX=9606 GN=CFD PE=1 SV=5
676	540	Q04609	159.53	24	6	5	4	15	11	13	14	14	13	815840	610850	577080	5421200	7747800	5429900	8543400	7585000	5508700	13	13	4	3	3	8	8	9	9	11	8	Carbamidomethylation; Acetylation (N-term)	84331	Glutamate carboxypeptidase 2 OS=Homo sapiens OX=9606 GN=FOLH1 PE=1 SV=1
548	687	Q92485	159.39	24	16	16	16	21	19	20	24	21	11	4069900	4372900	5968500	25567000	29294000	26477000	35649000	25899000	18322000	8	8	8	7	8	12	8	11	13	9	5	Oxidation (M)	50814	Acid sphingomyelinase-like phosphodiesterase 3b OS=Homo sapiens OX=9606 GN=SMPDL3B PE=1 SV=2
796	562	P31689	159.1	45	37	28	33	7	22	20	14	14	15	3741400	3547200	3978700	737630	4073200	1665400	2296500	1665400	2686600	12	12	9	7	11	3	6	5	4	3	4	Carbamidomethylation; Oxidation (M); Acetylation (N-term); Pyro-glu from Q	44868	DnaJ homolog subfamily A member 1 OS=Homo sapiens OX=9606 GN=DNAJA1 PE=1 SV=2
772	518	P98082	159.07	23	12	10	7	9	13	6	11	13	11	1744200	1415800	1339000	4148500	4565000	4066100	4459600	5412000	5190400	12	12	6	5	4	6	7	4	6	7	9	Carbamidomethylation	82448	Disabled homolog 2 OS=Homo sapiens OX=9606 GN=DAB2 PE=1 SV=3
915	503	Q14CN2	159.02	17	2	2	2	9	11	7	7	7	11	212630	233510	236400	2532300	3588000	2200200	2433000	3258500	4066500	12	12	1	1	1	7	9	6	5	6	8	Carbamidomethylation	101282	Calcium-activated chloride channel regulator 4 OS=Homo sapiens OX=9606 GN=CLCA4 PE=1 SV=2
753	486	Q8NBJ4	158.71	42	0	0	0	20	30	25	38	20	34				6430100	6432200	3530900	13691000	9830000	10748000	12	12	0	0	0	7	8	8	13	8	11	Carbamidomethylation; Pyro-glu from Q	45333	Golgi membrane protein 1 OS=Homo sapiens OX=9606 GN=GOLM1 PE=1 SV=1
916	538	Q02809	158.55	20	0	0	0	12	19	15	13	8	13				5952700	6355200	5704500	6482100	3546200	3144100	11	10	0	0	0	8	9	7	8	5	7		83550	Procollagen-lysine 2-oxoglutarate 5-dioxygenase 1 OS=Homo sapiens OX=9606 GN=PLOD1 PE=1 SV=2
655	586	P50148	157.75	42	25	26	25	26	25	30	28	23	34	3075900	3010300	2839200	4483000	5566400	9699900	4859700	3900600	2043700	9	5	7	7	9	7	7	8	7	7	7	Carbamidomethylation; Oxidation (M); Pyro-glu from Q	42142	Guanine nucleotide-binding protein G(q) subunit alpha OS=Homo sapiens OX=9606 GN=GNAQ PE=1 SV=4
715	761	P00915	157.54	48	4	4	7	41	30	39	44	44	48	81143	62990	38563	12750000	13402000	14457000	14840000	13122000	16352000	8	8	1	1	1	10	10	10	9	8	9		28870	Carbonic anhydrase 1 OS=Homo sapiens OX=9606 GN=CA1 PE=1 SV=2
565	593	P29992	157.3	35	16	14	16	26	16	31	28	35	31	1479700	1081500	659950	7531800	3738300	6761000	8019100	8589700	6310400	8	4	8	6	8	9	7	10	8	11	12	Carbamidomethylation; Oxidation (M); Pyro-glu from Q	42123	Guanine nucleotide-binding protein subunit alpha-11 OS=Homo sapiens OX=9606 GN=GNA11 PE=1 SV=2
489	507	P09525	157.23	45	40	31	36	16	39	13	30	39	30	24643000	16792000	19598000	7523200	13236000	5860200	19192000	22374000	14813000	13	12	18	10	10	6	9	7	12	10	11	Carbamidomethylation; Oxidation (M)	35883	Annexin A4 OS=Homo sapiens OX=9606 GN=ANXA4 PE=1 SV=4
883	1224	P02766	156.92	76	24	24	24	44	76	76	75	44	51	544860	966770	1043700	28046000	36490000	36616000	30499000	40655000	8812500	6	6	3	2	2	6	8	7	7	8	5		15887	Transthyretin OS=Homo sapiens OX=9606 GN=TTR PE=1 SV=1
1089	1001	Q9Y624	156.91	35	9	20	20	29	27	27	13	32	20	92657	201240	329510	3087500	3325700	4105300	1554000	2929600	1212500	6	6	1	3	4	5	4	5	2	5	3	Carbamidomethylation	32583	Junctional adhesion molecule A OS=Homo sapiens OX=9606 GN=F11R PE=1 SV=1
523	680	Q495M3	156.89	23	9	11	13	15	14	17	14	16	18	6473700	5883700	6751800	40629000	58992000	59657000	38804000	53596000	42114000	11	10	4	6	6	12	11	15	10	11	12	Carbamidomethylation; Oxidation (M); Acetylation (N-term); Pyro-glu from Q	53216	Proton-coupled amino acid transporter 2 OS=Homo sapiens OX=9606 GN=SLC36A2 PE=1 SV=1
838	607	Q13217	156.8	38	0	0	0	13	22	26	25	25	17				2134300	3082600	3334100	4686900	2084600	4652200	13	13	0	0	0	5	8	10	11	9	7	Carbamidomethylation	57580	DnaJ homolog subfamily C member 3 OS=Homo sapiens OX=9606 GN=DNAJC3 PE=1 SV=1
982	473	Q02952	156.77	16	9	7	6	0	4	2	2	1	2	2047100	1551100	1350700		533000	330030	370450	69899	359800	17	17	11	8	7	0	5	2	2	1	2	Carbamidomethylation	191480	A-kinase anchor protein 12 OS=Homo sapiens OX=9606 GN=AKAP12 PE=1 SV=4
593	738	P61225	156.7	61	29	31	29	47	61	43	50	39	61	544210	703010	926980	2488200	3594000	1471300	3147200	3798800	4230800	10	4	7	5	7	10	10	9	9	8	10	Carbamidomethylation; Oxidation (M)	20504	Ras-related protein Rap-2b OS=Homo sapiens OX=9606 GN=RAP2B PE=1 SV=1
799	1504	P06312	156.67	38	7	7	27	37	37	38	37	37	38			164550	35463000	9498000	10410000	11691000	12982000	15913000	9	6	1	1	2	8	7	11	7	7	8	Carbamidomethylation; Oxidation (M); Acetylation (N-term)	13380	Immunoglobulin kappa variable 4-1 OS=Homo sapiens OX=9606 GN=IGKV4-1 PE=1 SV=1
659	427	Q5T0N5	156.59	27	2	2	7	12	18	17	12	18	18	199700	114930	281990	3758400	7034300	6856500	4475400	6188900	6782600	12	12	2	3	4	7	12	10	6	9	12	Carbamidomethylation; Acetylation (N-term); Pyro-glu from Q	70066	Formin-binding protein 1-like OS=Homo sapiens OX=9606 GN=FNBP1L PE=1 SV=3
564	989	P0DP02	156.54	84	9	9	6	65	65	53	72	58	84				1807900	0	1501100	2074200		609050	16	1	1	1	1	14	13	7	14	14	14	Carbamidomethylation; Pyro-glu from Q	12989	Immunoglobulin heavy variable 3-30-3 OS=Homo sapiens OX=9606 GN=IGHV3-30-3 PE=3 SV=1
783	489	Q8N392	156.5	38	24	20	28	13	7	8	10	4	9	1999500	2007100	2043900	1554000	868420	1109400	1045600	654190	1383200	14	14	9	8	11	6	5	4	4	2	4	Carbamidomethylation	74977	Rho GTPase-activating protein 18 OS=Homo sapiens OX=9606 GN=ARHGAP18 PE=1 SV=3
1225	545	Q92823	156.45	10	0	0	0	1	3	1	8	6	8				55343	331010	70137	2681700	1729600	2462700	9	9	0	0	0	1	2	1	9	5	7	Carbamidomethylation	143889	Neuronal cell adhesion molecule OS=Homo sapiens OX=9606 GN=NRCAM PE=1 SV=3
572	1187	O96009	156.44	13	8	7	7	11	9	9	11	9	9	58144000	49054000	47147000	469750000	441850000	404220000	477940000	421050000	442950000	10	10	8	7	5	9	11	10	10	9	9	Carbamidomethylation	45387	Napsin-A OS=Homo sapiens OX=9606 GN=NAPSA PE=1 SV=1
803	678	P16870	156.3	28	2	2	3	22	18	18	21	26	16	162510	176290	103730	17341000	11601000	13602000	10929000	16531000	11351000	9	8	1	1	1	12	8	7	7	9	6		53151	Carboxypeptidase E OS=Homo sapiens OX=9606 GN=CPE PE=1 SV=1
725	1004	P84095	156.07	51	36	28	42	35	42	51	51	40	40	2830600	2647600	3420900	5713500	5263300	6800300	6490000	6349300	6879300	9	8	8	3	9	5	6	8	8	5	6	Carbamidomethylation; Pyro-glu from Q	21308	Rho-related GTP-binding protein RhoG OS=Homo sapiens OX=9606 GN=RHOG PE=1 SV=1
839	510	P04040	155.91	36	0	0	0	13	20	16	23	32	25				3134800	3822100	3508300	11459000	11293000	9850800	11	11	0	0	0	7	7	7	8	12	9	Carbamidomethylation; Acetylation (N-term)	59756	Catalase OS=Homo sapiens OX=9606 GN=CAT PE=1 SV=3
717	592	Q8N0V5	155.85	36	0	0	0	26	27	36	30	24	20				36916000	97855000	26620000	107520000	31863000	34097000	9	8	0	0	0	11	10	13	9	8	8	Carbamidomethylation	45874	N-acetyllactosaminide beta-1 6-N-acetylglucosaminyl-transferase OS=Homo sapiens OX=9606 GN=GCNT2 PE=1 SV=1
626	915	P22352	155.73	50	18	14	14	38	50	50	49	50	41	1861900	1543900	1502300	11920000	17729000	16494000	14851000	16159000	15249000	10	10	3	2	2	9	11	11	11	11	9	Carbamidomethylation	25552	Glutathione peroxidase 3 OS=Homo sapiens OX=9606 GN=GPX3 PE=1 SV=2
768	491	O00499	155.65	25	16	10	11	10	10	20	12	7	14	1601100	820090	1372300	7301900	5737100	6897600	6755600	2390800	7742500	11	11	7	4	4	6	6	8	8	3	8	Carbamidomethylation; Pyro-glu from Q	64699	Myc box-dependent-interacting protein 1 OS=Homo sapiens OX=9606 GN=BIN1 PE=1 SV=1
735	1142	O75841	155.38	30	30	30	22	30	22	26	30	30	30	12036000	22696000	22288000	25534000	13589000	17376000	17931000	15597000	14537000	6	6	5	7	7	9	5	5	8	5	6	Carbamidomethylation; Oxidation (M); Pyro-glu from Q	29643	Uroplakin-1b OS=Homo sapiens OX=9606 GN=UPK1B PE=1 SV=5
537	961	P17936	155.04	33	0	0	0	26	24	26	24	20	26				72421000	43895000	39188000	65778000	46065000	38461000	13	13	0	0	0	19	10	14	16	14	11	Carbamidomethylation; Oxidation (M)	31674	Insulin-like growth factor-binding protein 3 OS=Homo sapiens OX=9606 GN=IGFBP3 PE=1 SV=2
898	1127	P62136	154.98	32	6	6	6	27	24	24	24	24	24				1130900	1266700	731620	771250	1254300	1088800	5	1	1	1	1	8	8	10	6	6	5	Carbamidomethylation	37512	Serine/threonine-protein phosphatase PP1-alpha catalytic subunit OS=Homo sapiens OX=9606 GN=PPP1CA PE=1 SV=1
1037	740	Q15365	154.86	63	25	24	24	20	42	18	12	25	41	1485200	1496300	1416600	3892500	5622900	2416100	2770100	2659800	5211300	8	8	4	4	3	3	6	2	2	4	6	Carbamidomethylation; Oxidation (M)	37498	Poly(rC)-binding protein 1 OS=Homo sapiens OX=9606 GN=PCBP1 PE=1 SV=2
705	509	P14314	154.86	28	0	0	0	24	21	24	23	21	26				7022100	7286500	7881300	8606300	6461000	10186000	10	10	0	0	0	10	8	10	12	8	12	Carbamidomethylation	59426	Glucosidase 2 subunit beta OS=Homo sapiens OX=9606 GN=PRKCSH PE=1 SV=2
929	721	O60884	154.8	31	20	28	18	8	8	15	8	4	18	2211400	3037900	2498300	1333700	1414900	2772500	1587100	523220	2115900	9	9	7	8	6	3	3	4	3	3	6	Carbamidomethylation	45746	DnaJ homolog subfamily A member 2 OS=Homo sapiens OX=9606 GN=DNAJA2 PE=1 SV=1
746	1363	P78380	154.77	21	0	0	0	21	20	20	21	21	21				15796000	13941000	13732000	31121000	28019000	26259000	8	8	0	0	0	9	8	8	10	12	9	Carbamidomethylation; Oxidation (M); Acetylation (N-term); Pyro-glu from Q	30959	Oxidized low-density lipoprotein receptor 1 OS=Homo sapiens OX=9606 GN=OLR1 PE=1 SV=1
891	966	P30043	154.33	67	23	27	41	58	58	58	67	50	45	998360	1501200	1443400	23100000	20485000	27870000	30144000	30438000	21921000	6	6	2	3	3	9	5	6	8	7	4	Carbamidomethylation; Oxidation (M)	22119	Flavin reductase (NADPH) OS=Homo sapiens OX=9606 GN=BLVRB PE=1 SV=3
295	571	Q9UQN3	154.17	55	39	30	38	45	41	48	39	43	46	29041000	25549000	34830000	108420000	86967000	99025000	90452000	93657000	107410000	21	21	17	15	17	19	16	16	13	16	18	Oxidation (M); Pyro-glu from Q	23907	Charged multivesicular body protein 2b OS=Homo sapiens OX=9606 GN=CHMP2B PE=1 SV=1
706	1315	O14498	154.16	17	0	0	6	17	17	17	17	17	17			202130	37456000	37590000	30568000	40998000	35208000	40622000	7	7	0	0	2	12	9	6	11	10	10	Carbamidomethylation	45997	Immunoglobulin superfamily containing leucine-rich repeat protein OS=Homo sapiens OX=9606 GN=ISLR PE=2 SV=1
998	583	O14964	154.14	18	9	10	9	7	8	5	4	7	2	1629800	1928400	1504900	2667400	2201600	2335400	1719900	2630300	539290	11	11	6	6	5	5	5	3	2	4	1	Carbamidomethylation	86192	Hepatocyte growth factor-regulated tyrosine kinase substrate OS=Homo sapiens OX=9606 GN=HGS PE=1 SV=1
1054	565	Q9Y5X1	154.12	27	11	15	13	6	4	9	13	7	6	1194800	1320000	1225100	922320	1075300	1505200	1218700	900830	899260	10	10	4	7	5	4	2	3	4	2	3	Carbamidomethylation	66592	Sorting nexin-9 OS=Homo sapiens OX=9606 GN=SNX9 PE=1 SV=1
755	689	Q9NR34	154.11	19	2	4	2	13	17	13	11	17	13	39053	0		3616500	5296900	8401300	3249500	3425700	5553400	9	8	1	2	1	10	9	8	6	8	10	Carbamidomethylation; Acetylation (N-term); Pyro-glu from Q	70911	Mannosyl-oligosaccharide 1 2-alpha-mannosidase IC OS=Homo sapiens OX=9606 GN=MAN1C1 PE=1 SV=1
813	483	P50570	154	24	11	14	12	11	5	12	8	10	6	1850700	1459000	1393700	1953900	1790700	2449800	2020900	2014200	1325900	13	13	5	7	6	6	4	7	5	7	4	Carbamidomethylation	98064	Dynamin-2 OS=Homo sapiens OX=9606 GN=DNM2 PE=1 SV=2
517	1166	P11279	153.92	12	8	8	8	12	10	12	10	12	12	4641600	5191200	6447300	76047000	91995000	84325000	79116000	88362000	82013000	8	8	6	6	6	12	12	12	11	13	10	Carbamidomethylation	44882	Lysosome-associated membrane glycoprotein 1 OS=Homo sapiens OX=9606 GN=LAMP1 PE=1 SV=3
894	1171	P01903	153.79	34	11	11	3	34	15	34	34	26	15	4230800	3905300	3659400	22744000	14136000	22497000	19778000	21870000	8101900	5	5	3	3	2	9	6	7	6	7	4	Carbamidomethylation; Oxidation (M)	28607	HLA class II histocompatibility antigen DR alpha chain OS=Homo sapiens OX=9606 GN=HLA-DRA PE=1 SV=1
1261	1089	Q00169	153.74	31	7	7	16	16	26	23	23	21	23	34882	70613	185110	1835900	2334700	2686000	2915000	1758600	2672700	5	5	1	2	2	2	4	3	3	3	3	Carbamidomethylation	31806	Phosphatidylinositol transfer protein alpha isoform OS=Homo sapiens OX=9606 GN=PITPNA PE=1 SV=2
556	636	P61006	153.6	56	38	18	24	35	43	50	32	39	36	840530		242410	5963800	11095000	11632000	5365700	6111600	4659100	10	4	8	6	8	9	8	12	9	11	9		23668	Ras-related protein Rab-8A OS=Homo sapiens OX=9606 GN=RAB8A PE=1 SV=1
890	1472	O75629	153.53	20	0	0	0	20	15	20	20	20	20				39072000	20908000	41543000	52085000	61700000	34628000	4	4	0	0	0	8	7	8	8	9	7	Carbamidomethylation	24075	Protein CREG1 OS=Homo sapiens OX=9606 GN=CREG1 PE=1 SV=1
580	1189	P62330	153.48	56	35	20	26	56	56	56	56	56	56	2721000	2036800	1959400	13049000	19710000	15727000	16866000	22246000	19233000	6	6	6	4	4	8	11	9	8	14	13	Carbamidomethylation; Oxidation (M)	20082	ADP-ribosylation factor 6 OS=Homo sapiens OX=9606 GN=ARF6 PE=1 SV=2
820	500	Q96QK1	153.39	17	11	11	9	11	10	10	6	8	6	1270500	1461300	1332900	2595300	2265300	2504900	1637100	1208600	2940300	11	11	7	6	6	7	6	7	3	5	4	Carbamidomethylation	91707	Vacuolar protein sorting-associated protein 35 OS=Homo sapiens OX=9606 GN=VPS35 PE=1 SV=2
869	652	Q9NP85	153.33	36	14	19	21	20	23	5	23	26	19	1630600	2337600	1458600	4985100	4822200	585860	5005000	5297400	4960800	10	10	5	7	7	5	6	1	5	7	5	Carbamidomethylation	42201	Podocin OS=Homo sapiens OX=9606 GN=NPHS2 PE=1 SV=1
953	808	P13716	153.32	48	0	0	0	32	20	36	27	44	36				3291700	3413400	4646800	10994000	9274700	10342000	7	7	0	0	0	6	4	8	7	8	8	Carbamidomethylation	36295	Delta-aminolevulinic acid dehydratase OS=Homo sapiens OX=9606 GN=ALAD PE=1 SV=1
889	626	P00439	153.26	36	11	17	15	19	8	24	14	24	9	737180	955570	1033500	3267500	1998900	5742500	2732100	3558000	3094000	11	11	5	5	5	7	3	7	5	7	3	Carbamidomethylation; Acetylation (N-term)	51862	Phenylalanine-4-hydroxylase OS=Homo sapiens OX=9606 GN=PAH PE=1 SV=1
714	830	O00764	153.25	40	21	21	21	24	24	16	24	24	35	2861500	3061300	2977200	18124000	12902000	12893000	14200000	16252000	14530000	6	6	5	6	7	7	7	8	6	7	6	Carbamidomethylation	35102	Pyridoxal kinase OS=Homo sapiens OX=9606 GN=PDXK PE=1 SV=1
756	702	O95084	153.17	24	7	15	13	20	13	17	11	22	20	611340	1336300	808430	11284000	6498600	5103000	4027700	12425000	11621000	12	11	2	5	4	9	5	7	4	9	10	Carbamidomethylation; Oxidation (M); Acetylation (N-term)	43001	Serine protease 23 OS=Homo sapiens OX=9606 GN=PRSS23 PE=1 SV=1
893	594	Q11206	153.1	39	0	0	0	28	23	20	35	24	26				4914000	4571900	4634400	5755900	5237000	5617400	10	10	0	0	0	8	7	6	11	7	8	Carbamidomethylation	38045	CMP-N-acetylneuraminate-beta-galactosamide-alpha-2 3-sialyltransferase 4 OS=Homo sapiens OX=9606 GN=ST3GAL4 PE=2 SV=1
1003	1067	P36873	152.94	32	6	6	6	21	22	18	23	18	23					198330		245420		0	6	2	1	1	1	5	6	9	6	4	4	Carbamidomethylation	36984	Serine/threonine-protein phosphatase PP1-gamma catalytic subunit OS=Homo sapiens OX=9606 GN=PPP1CC PE=1 SV=1
896	1074	P01892	152.87	28	18	18	12	28	28	21	28	16	24	1178100	2490100	653080	1450300	796260	899640	1309300	1261100	2060000	6	3	6	6	4	5	7	4	5	4	5	Carbamidomethylation; Oxidation (M)	40922	HLA class I histocompatibility antigen A-2 alpha chain OS=Homo sapiens OX=9606 GN=HLA-A PE=1 SV=1
896	1075	P10316	152.87	28	18	18	12	28	28	21	28	16	24	1178100	2490100	653080	1450300	796260	899640	1309300	1261100	2060000	6	3	6	6	4	5	7	4	5	4	5	Carbamidomethylation; Oxidation (M)	40977	HLA class I histocompatibility antigen A-69 alpha chain OS=Homo sapiens OX=9606 GN=HLA-A PE=1 SV=2
847	1026	Q9UHF0	152.86	74	0	0	0	62	69	69	69	62	58				29867000	30163000	21107000	31815000	31980000	32849000	8	8	0	0	0	7	8	8	7	9	11		13438	Tachykinin-3 OS=Homo sapiens OX=9606 GN=TAC3 PE=1 SV=1
952	747	Q14520	152.61	22	0	0	0	14	14	18	15	13	12				3648800	2713900	3902600	3745500	17527000	1745400	10	10	0	0	0	6	7	8	8	7	5	Carbamidomethylation	62672	Hyaluronan-binding protein 2 OS=Homo sapiens OX=9606 GN=HABP2 PE=1 SV=1
1072	748	Q687X5	152.53	30	16	15	25	12	6	15	21	12	10	2138700	1530700	1749600	1461100	1132900	4333300	4280500	1385600	1556300	9	9	5	4	6	2	1	4	6	3	2	Carbamidomethylation; Oxidation (M); Pyro-glu from Q	51981	Metalloreductase STEAP4 OS=Homo sapiens OX=9606 GN=STEAP4 PE=1 SV=1
606	1344	P01772	152.51	72	9	9	6	52	52	30	47	59	71										15	0	1	1	1	11	11	6	13	16	13	Carbamidomethylation; Oxidation (M); Pyro-glu from Q	13074	Immunoglobulin heavy variable 3-33 OS=Homo sapiens OX=9606 GN=IGHV3-33 PE=1 SV=2
722	539	Q03167	152.48	17	6	7	8	12	10	14	9	9	9	2619500	2189300	1610000	5199700	4404700	7497600	4461100	4641900	3873400	10	10	5	6	5	6	9	9	6	6	6	Carbamidomethylation	93499	Transforming growth factor beta receptor type 3 OS=Homo sapiens OX=9606 GN=TGFBR3 PE=1 SV=3
395	1216	Q53GD3	152.42	8	6	6	6	6	7	7	8	7	7	22526000	24846000	21352000	91031000	121970000	113640000	118100000	108700000	111000000	9	9	9	11	8	11	14	16	16	13	16	Acetylation (N-term); Pyro-glu from Q	79254	Choline transporter-like protein 4 OS=Homo sapiens OX=9606 GN=SLC44A4 PE=1 SV=2
905	755	Q6UX73	152.33	25	0	0	0	22	19	22	19	19	25				11317000	7730600	9055000	16338000	9637700	17491000	8	8	0	0	0	7	6	8	8	8	8	Carbamidomethylation; Pyro-glu from Q	45391	UPF0764 protein C16orf89 OS=Homo sapiens OX=9606 GN=C16orf89 PE=1 SV=2
740	624	P52943	152.31	66	57	46	50	50	26	44	30	25	31	7148900	5534000	8788200	4904500	3447900	4944900	3942700	3433600	3336700	10	10	12	7	9	7	4	6	4	4	4	Carbamidomethylation	22493	Cysteine-rich protein 2 OS=Homo sapiens OX=9606 GN=CRIP2 PE=1 SV=1
776	878	Q9BZM4	152.31	32	0	0	0	24	29	29	24	32	29				8852100	10593000	11439000	11034000	13822000	12320000	8	8	0	0	0	6	10	10	9	10	9	Carbamidomethylation	27949	UL16-binding protein 3 OS=Homo sapiens OX=9606 GN=ULBP3 PE=1 SV=1
871	537	O60282	152.27	13	9	9	8	5	5	5	5	2	4		72059				76645				10	2	8	8	8	6	4	4	4	2	4		109495	Kinesin heavy chain isoform 5C OS=Homo sapiens OX=9606 GN=KIF5C PE=1 SV=1
1112	660	Q9UKG1	152.11	23	9	16	15	4	7	3	3	7	7	467790	1499900	1416000	638500	966170	98733	886160	953320	701830	9	9	3	6	6	2	4	2	1	3	4	Carbamidomethylation; Oxidation (M)	79664	DCC-interacting protein 13-alpha OS=Homo sapiens OX=9606 GN=APPL1 PE=1 SV=1
903	524	Q8NEU8	151.83	27	18	12	13	8	6	10	8	3	4	2050800	1119200	1049700	1043600	1217100	2076600	1159800	509790	469440	12	12	9	6	6	4	4	5	5	3	3	Carbamidomethylation	74493	DCC-interacting protein 13-beta OS=Homo sapiens OX=9606 GN=APPL2 PE=1 SV=3
652	560	P27216	151.8	53	21	15	9	43	30	47	27	37	40	624070	419940	244350	3800900	3926600	4361800	3382800	3876200	4209500	11	10	4	3	2	11	8	12	5	10	11	Carbamidomethylation; Oxidation (M); Acetylation (N-term)	35415	Annexin A13 OS=Homo sapiens OX=9606 GN=ANXA13 PE=1 SV=3
646	883	P51159	151.5	45	29	29	44	19	24	24	24	15	28	2829400	2407800	6513200	3380000	4026800	4742700	3759900	2528700	5378000	11	7	8	8	12	4	7	6	7	6	9	Acetylation (N-term)	24868	Ras-related protein Rab-27A OS=Homo sapiens OX=9606 GN=RAB27A PE=1 SV=3
1005	1153	P41222	151.19	56	9	9	9	17	22	17	56	29	29	118460	148050	114500	1887600	1693300	1588000	21329000	14469000	21912000	8	8	1	1	1	2	3	2	9	8	10	Carbamidomethylation	21029	Prostaglandin-H2 D-isomerase OS=Homo sapiens OX=9606 GN=PTGDS PE=1 SV=1
490	657	P30044	150.96	69	58	47	29	29	50	33	50	39	36	10081000	11143000	8746200	8914200	16022000	12269000	13862000	12742000	8695400	9	9	10	13	12	7	14	7	11	11	8	Carbamidomethylation; Oxidation (M)	22086	Peroxiredoxin-5 mitochondrial OS=Homo sapiens OX=9606 GN=PRDX5 PE=1 SV=4
875	1121	Q10588	150.82	25	25	22	22	18	21	25	21	22	18	5580100	6566300	6715800	4775300	6394800	8050200	7106900	6302600	5195100	5	5	8	8	7	3	5	5	5	4	3	Carbamidomethylation; Oxidation (M)	35724	ADP-ribosyl cyclase/cyclic ADP-ribose hydrolase 2 OS=Homo sapiens OX=9606 GN=BST1 PE=1 SV=2
1002	573	O95861	150.79	48	6	6	0	23	14	21	19	19	37	335230	236440		2457300	2933600	5102000	2640700	6693300	9763300	13	13	2	2	0	6	3	5	5	5	9	Carbamidomethylation	33392	3'(2') 5'-bisphosphate nucleotidase 1 OS=Homo sapiens OX=9606 GN=BPNT1 PE=1 SV=1
1093	1154	P13726	150.73	28	3	3	3	14	19	25	25	12	22	273420	245140	241520	5030200	2439400	5842900	3468800	2428200	3192000	7	7	1	1	1	5	4	6	6	3	5	Carbamidomethylation	33068	Tissue factor OS=Homo sapiens OX=9606 GN=F3 PE=1 SV=1
836	623	P35052	150.72	30	5	9	9	18	13	21	18	18	13	74929	178880	296560	16905000	17174000	15415000	27003000	17496000	18163000	10	10	2	3	5	6	7	5	10	7	5	Carbamidomethylation; Pyro-glu from Q	61680	Glypican-1 OS=Homo sapiens OX=9606 GN=GPC1 PE=1 SV=2
716	722	P58499	150.39	48	0	0	0	40	32	40	44	40	36				34245000	23303000	34417000	34821000	34037000	29723000	10	10	0	0	0	13	7	13	9	9	8	Carbamidomethylation	25982	Protein FAM3B OS=Homo sapiens OX=9606 GN=FAM3B PE=1 SV=2
948	833	P09417	150.27	45	0	10	0	28	28	39	39	39	45		64119		2643500	2907400	4698900	3717700	5603200	5603600	7	7	0	1	0	6	5	7	6	8	9	Carbamidomethylation	25790	Dihydropteridine reductase OS=Homo sapiens OX=9606 GN=QDPR PE=1 SV=2
897	563	P63010	150.22	14	2	1	1	7	7	10	7	12	7				151640	424900	446390	147910	449060	98388	12	4	2	1	1	5	6	9	6	10	6	Carbamidomethylation	104553	AP-2 complex subunit beta OS=Homo sapiens OX=9606 GN=AP2B1 PE=1 SV=1
551	577	Q15286	150.09	65	43	44	34	38	38	28	51	20	33	7179900	7579300	6502700	9931800	12947000	9153400	14299000	8112400	11054000	10	8	9	11	8	9	9	7	12	6	10	Carbamidomethylation; Oxidation (M); Acetylation (N-term); Pyro-glu from Q	23025	Ras-related protein Rab-35 OS=Homo sapiens OX=9606 GN=RAB35 PE=1 SV=1
792	555	Q10567	150.05	12	4	3	3	7	8	9	8	10	9	216280	240600	217220	563470	802740	560760	533570	494630	688540	10	2	4	3	3	5	6	8	7	9	7	Carbamidomethylation	104637	AP-1 complex subunit beta-1 OS=Homo sapiens OX=9606 GN=AP1B1 PE=1 SV=2
1387	892	Q04695	149.89	19	2	9	5	2	19	0	0	0	0		142130	124480	136700	11524000					9	6	1	4	3	1	9	0	0	0	0	Acetylation (N-term); Pyro-glu from Q	48106	Keratin type I cytoskeletal 17 OS=Homo sapiens OX=9606 GN=KRT17 PE=1 SV=2
500	523	P13647	149.83	26	18	15	19	15	16	9	15	6	6	2890800	964280	1229400	1430900	4264100	286040	2894000			14	6	11	9	12	12	17	8	11	6	5	Carbamidomethylation; Oxidation (M); Pyro-glu from Q	62378	Keratin type II cytoskeletal 5 OS=Homo sapiens OX=9606 GN=KRT5 PE=1 SV=3
1031	880	P30613	149.78	20	4	4	4	14	9	12	9	20	15	111130	86348	52036	4742600	5225900	4946100	6816700	8019400	7873800	6	6	1	1	1	4	5	4	4	8	7	Carbamidomethylation	61830	Pyruvate kinase PKLR OS=Homo sapiens OX=9606 GN=PKLR PE=1 SV=2
810	542	P25391	149.54	6	0	0	0	3	3	4	3	3	2				8404000	7466700	3017800	3769500	2982800	1936600	15	15	0	0	0	10	8	9	9	8	7	Carbamidomethylation	337084	Laminin subunit alpha-1 OS=Homo sapiens OX=9606 GN=LAMA1 PE=1 SV=2
951	601	Q13813	149.43	11	0	0	0	6	3	2	4	3	3				1028700	49742000	415280	50956000	481110	646900	20	19	0	0	0	10	6	4	8	6	7		284538	Spectrin alpha chain non-erythrocytic 1 OS=Homo sapiens OX=9606 GN=SPTAN1 PE=1 SV=3
984	1177	Q96IU4	149.25	36	10	10	10	28	28	23	28	31	28	4448200	2299800	2110300	21385000	23057000	18791000	23163000	65013000	18078000	6	6	5	1	2	6	4	3	5	7	5	Carbamidomethylation; Oxidation (M); Pyro-glu from Q	22346	Protein ABHD14B OS=Homo sapiens OX=9606 GN=ABHD14B PE=1 SV=1
677	672	Q14108	149.08	23	10	8	11	17	15	17	18	19	16	10517000	18957000	22714000	58355000	69466000	60170000	52378000	46071000	53276000	11	11	6	4	6	8	7	9	8	8	7	Carbamidomethylation; Oxidation (M); Acetylation (N-term)	54290	Lysosome membrane protein 2 OS=Homo sapiens OX=9606 GN=SCARB2 PE=1 SV=2
1052	655	Q9BQT9	149.08	14	0	0	0	12	8	8	7	10	9				4358600	4368500	3596100	3518100	4535800	4324600	9	9	0	0	0	7	5	4	5	7	6	Carbamidomethylation	106098	Calsyntenin-3 OS=Homo sapiens OX=9606 GN=CLSTN3 PE=1 SV=1
825	696	P00742	149.07	28	2	2	2	17	13	26	17	21	18	18824000	18127000	20074000	16339000	15943000	19022000	19150000	19693000	18605000	10	10	1	2	1	6	6	13	7	10	5	Carbamidomethylation; Acetylation (N-term)	54732	Coagulation factor X OS=Homo sapiens OX=9606 GN=F10 PE=1 SV=2
728	527	Q13443	149.06	21	8	12	6	7	10	10	14	7	14	603650	726780	567340	2142800	2153600	2309800	2982600	2219100	1694700	11	11	4	5	6	6	7	7	8	6	9	Carbamidomethylation	90556	Disintegrin and metalloproteinase domain-containing protein 9 OS=Homo sapiens OX=9606 GN=ADAM9 PE=1 SV=1
1058	996	O75608	149.06	48	27	8	8	43	27	29	21	30	16	1087200	1032400	1043500	3917000	5991400	3877900	2750400	6699800	3596900	6	6	4	2	2	5	5	4	4	5	3	Carbamidomethylation; Acetylation (N-term)	24670	Acyl-protein thioesterase 1 OS=Homo sapiens OX=9606 GN=LYPLA1 PE=1 SV=1
963	905	O75309	149.04	18	2	2	2	18	5	11	14	5	17	188960	166810	181360	7700700	4040400	5900800	9012200	3048500	7594000	6	6	1	1	1	11	4	7	6	3	6	Carbamidomethylation	89923	Cadherin-16 OS=Homo sapiens OX=9606 GN=CDH16 PE=2 SV=1
693	811	P13489	149.04	31	29	23	29	23	23	25	23	14	23	4108800	3553000	3933600	14820000	13635000	8189600	12897000	11768000	19292000	7	7	9	5	9	8	6	7	6	5	6	Carbamidomethylation	49974	Ribonuclease inhibitor OS=Homo sapiens OX=9606 GN=RNH1 PE=1 SV=2
734	819	O15145	148.99	51	4	0	13	47	47	47	45	47	47	0		371350	7455900	14613000	13751000	12085000	13367000	11930000	7	7	1	0	2	8	10	11	7	10	8	Carbamidomethylation; Oxidation (M); Pyro-glu from Q	20547	Actin-related protein 2/3 complex subunit 3 OS=Homo sapiens OX=9606 GN=ARPC3 PE=1 SV=3
979	508	O75886	148.98	31	18	25	29	2	7	0	2	6	4	979010	1731400	1886600	165630	167840		180380	322950	290320	12	11	8	9	11	1	4	0	1	3	2		58164	Signal transducing adapter molecule 2 OS=Homo sapiens OX=9606 GN=STAM2 PE=1 SV=1
668	619	O75695	148.95	34	25	31	25	22	19	22	19	19	17	3503800	4042100	3791400	4306900	4181200	4878700	4542000	4268500	3997000	9	9	8	8	8	7	6	7	8	6	6	Carbamidomethylation; Oxidation (M)	39641	Protein XRP2 OS=Homo sapiens OX=9606 GN=RP2 PE=1 SV=4
702	1323	P30711	148.9	38	6	6	6	23	38	23	23	23	38	988010	184140	214050	23752000	24868000	21696000	20889000	18567000	24395000	5	5	2	2	1	7	13	9	8	10	9	Carbamidomethylation; Oxidation (M)	27335	Glutathione S-transferase theta-1 OS=Homo sapiens OX=9606 GN=GSTT1 PE=1 SV=4
491	945	A0A0B4J1V0	148.77	75	8	8	8	49	44	64	55	55	60	142980	156710	140680	25700000	25646000	27840000	38285000	34284000	41604000	15	7	1	1	1	10	15	16	14	16	18	Carbamidomethylation	12926	Immunoglobulin heavy variable 3-15 OS=Homo sapiens OX=9606 GN=IGHV3-15 PE=3 SV=1
1360	796	P18084	148.46	13	0	0	0	7	4	4	5	4	9				704900	377120	414760	800930	393040	840840	8	8	0	0	0	3	3	2	5	2	4	Carbamidomethylation	88054	Integrin beta-5 OS=Homo sapiens OX=9606 GN=ITGB5 PE=1 SV=1
1283	2304	Q16553	148.26	37	37	37	37	37	37	37	37	37	37	1191700	1468400	1471800	14162000	16644000	17052000	16920000	16664000	18715000	3	3	2	3	3	2	2	3	2	3	3	Carbamidomethylation; Oxidation (M)	13507	Lymphocyte antigen 6E OS=Homo sapiens OX=9606 GN=LY6E PE=2 SV=1
957	1411	P02792	148.23	46	9	5	5	26	26	45	46	26	26	1481600	1378500	1093400	5470700	6874800	8662900	17833000	10722000	10865000	6	6	2	1	1	7	5	8	8	5	4	Carbamidomethylation	20020	Ferritin light chain OS=Homo sapiens OX=9606 GN=FTL PE=1 SV=2
831	554	O94804	148.19	21	12	14	11	3	4	4	2	6	3	1666800	1861400	1258900	272090	835680	711600		533890	371870	17	15	10	10	8	3	4	4	2	5	3	Carbamidomethylation; Oxidation (M); Acetylation (N-term)	112135	Serine/threonine-protein kinase 10 OS=Homo sapiens OX=9606 GN=STK10 PE=1 SV=1
614	481	P53396	148.18	17	6	6	4	6	10	11	9	8	10	840010	612320	267740	2824500	4442200	5061000	3637200	4309500	5223800	15	15	6	6	4	6	11	11	9	9	10	Carbamidomethylation	120839	ATP-citrate synthase OS=Homo sapiens OX=9606 GN=ACLY PE=1 SV=3
588	490	O95630	148.18	37	17	24	24	26	24	17	24	15	22	1878000	2366400	2160400	3948100	6822300	4027200	5826900	4409400	5036700	12	12	8	8	9	9	10	6	10	6	9	Carbamidomethylation; Oxidation (M); Pyro-glu from Q	48077	STAM-binding protein OS=Homo sapiens OX=9606 GN=STAMBP PE=1 SV=1
789	899	P21964	148.14	36	30	27	33	22	33	25	22	25	33	870690	2740200	2662400	4648400	5401600	6931000	4208000	4112300	7030900	6	6	6	6	6	5	5	8	4	6	7	Carbamidomethylation; Oxidation (M)	30037	Catechol O-methyltransferase OS=Homo sapiens OX=9606 GN=COMT PE=1 SV=2
1015	677	P17980	148.1	40	12	13	13	20	25	23	4	13	10	585360	538930	486690	2122400	1537500	2633900	663900	1378900	1836900	9	9	4	3	3	5	7	6	1	3	4	Carbamidomethylation; Oxidation (M)	49204	26S proteasome regulatory subunit 6A OS=Homo sapiens OX=9606 GN=PSMC3 PE=1 SV=3
1231	743	Q9Y2T3	147.91	28	0	0	0	7	15	15	13	20	12				1631700	1811200	1708500	1282600	2455600	1509500	8	8	0	0	0	3	4	5	4	5	4	Carbamidomethylation	51003	Guanine deaminase OS=Homo sapiens OX=9606 GN=GDA PE=1 SV=1
786	505	P21589	147.8	31	21	21	19	8	7	14	9	10	9	2921200	1805000	2184100	1081700	2564500	3168100	1102300	2065000	1484500	12	12	10	9	8	3	4	6	5	4	4	Carbamidomethylation	63368	5'-nucleotidase OS=Homo sapiens OX=9606 GN=NT5E PE=1 SV=1
769	851	Q8N474	147.8	36	14	18	8	29	25	29	18	25	14	1703100	1923000	1351400	15296000	16727000	13224000	11429000	13581000	13265000	7	7	4	5	2	7	12	7	5	8	4	Carbamidomethylation; Oxidation (M); Pyro-glu from Q	35386	Secreted frizzled-related protein 1 OS=Homo sapiens OX=9606 GN=SFRP1 PE=1 SV=1
851	938	P35606	147.79	9	4	0	3	8	8	8	9	7	8	251100		120900	6724500	7034100	6633800	6184100	6719800	7640600	7	7	2	0	1	9	6	6	10	7	8	Carbamidomethylation	102487	Coatomer subunit beta' OS=Homo sapiens OX=9606 GN=COPB2 PE=1 SV=2
704	671	Q04828	147.7	54	25	25	16	22	27	36	31	22	15						77958				10	1	5	6	5	6	10	8	9	6	5	Carbamidomethylation; Oxidation (M)	36788	Aldo-keto reductase family 1 member C1 OS=Homo sapiens OX=9606 GN=AKR1C1 PE=1 SV=1
538	553	Q9H9S4	147.2	50	9	18	9	32	35	43	30	27	30	206990	423890	331140	5187900	4293400	6271500	5172600	4336900	5950300	15	10	3	6	3	11	11	13	11	11	15		39088	Calcium-binding protein 39-like OS=Homo sapiens OX=9606 GN=CAB39L PE=1 SV=3
663	641	Q9UBC9	146.99	56	0	0	0	51	43	42	47	47	51				66636000	64994000	55669000	71827000	41134000	74255000	11	11	0	0	0	13	10	10	12	8	12	Carbamidomethylation	18154	Small proline-rich protein 3 OS=Homo sapiens OX=9606 GN=SPRR3 PE=1 SV=2
918	1018	O60704	146.95	25	0	0	0	18	19	22	21	18	12				7064500	8566400	9256400	11362000	11430000	8789900	7	7	0	0	0	7	6	10	8	8	5	Carbamidomethylation	41912	Protein-tyrosine sulfotransferase 2 OS=Homo sapiens OX=9606 GN=TPST2 PE=1 SV=1
601	1701	Q9UBI6	146.88	79	79	79	64	79	79	79	79	79	79	9731300	11364000	7901400	21109000	27543000	21341000	22995000	24409000	24198000	6	6	8	7	5	10	6	10	10	11	7	Carbamidomethylation; Oxidation (M)	8006	Guanine nucleotide-binding protein G(I)/G(S)/G(O) subunit gamma-12 OS=Homo sapiens OX=9606 GN=GNG12 PE=1 SV=3
528	1063	P63092	146.77	31	27	19	20	23	27	31	31	31	31	9648600	2806600	6297300	20628000	23107000	30255000	24565000	22037000	26271000	6	5	9	7	9	16	7	12	9	10	7	Carbamidomethylation; Pyro-glu from Q	45665	Guanine nucleotide-binding protein G(s) subunit alpha isoforms short OS=Homo sapiens OX=9606 GN=GNAS PE=1 SV=1
701	564	Q9UJU6	146.76	36	10	15	15	24	19	19	19	20	19	1399900	1397900	1597800	4245000	5172900	4094100	5816400	4837300	5870000	11	11	3	4	4	7	9	8	9	8	9	Carbamidomethylation; Oxidation (M); Acetylation (N-term)	48207	Drebrin-like protein OS=Homo sapiens OX=9606 GN=DBNL PE=1 SV=1
664	1054	P10301	146.7	51	29	29	38	51	47	51	51	38	51	1975100	1945500	2130000	8059100	8799000	7581500	10157000	9680500	10191000	6	5	6	6	6	7	8	8	8	8	8	Acetylation (N-term)	23480	Ras-related protein R-Ras OS=Homo sapiens OX=9606 GN=RRAS PE=1 SV=1
971	716	Q9NUQ9	146.67	38	6	6	9	25	21	30	25	18	18	121700	199430	328400	5006200	5869300	6111400	7153900	6141300	6284500	8	8	2	2	3	5	5	5	6	5	6	Carbamidomethylation	36748	Protein FAM49B OS=Homo sapiens OX=9606 GN=FAM49B PE=1 SV=1
1172	1412	P34096	146.67	52	0	0	0	52	52	52	52	52	52				7129900	6362100	8237200	10751000	6996700	8120100	5	5	0	0	0	6	5	4	3	5	5	Carbamidomethylation; Oxidation (M)	16840	Ribonuclease 4 OS=Homo sapiens OX=9606 GN=RNASE4 PE=1 SV=3
1156	1093	O95336	146.54	34	9	9	9	19	13	13	24	29	29	38801	418040	171530	7584600	7646200	20561000	9548500	19621000	19866000	5	5	2	1	1	3	2	3	4	7	6	Carbamidomethylation	27547	6-phosphogluconolactonase OS=Homo sapiens OX=9606 GN=PGLS PE=1 SV=2
993	1726	P14207	146.28	17	0	0	0	11	9	12	12	12	14				3953200	3051000	4269600	6128300	4808700	3951400	9	2	0	0	0	5	3	7	9	8	6	Carbamidomethylation; Oxidation (M)	29280	Folate receptor beta OS=Homo sapiens OX=9606 GN=FOLR2 PE=1 SV=4
651	526	Q86UX2	145.86	19	0	0	0	13	17	10	12	16	10				11605000	10337000	9538400	6556600	10259000	6756800	13	13	0	0	0	12	15	10	9	11	9	Carbamidomethylation	104576	Inter-alpha-trypsin inhibitor heavy chain H5 OS=Homo sapiens OX=9606 GN=ITIH5 PE=2 SV=2
1079	801	O00401	145.82	23	5	15	7	11	14	12	9	11	7	215960	390050	341160	3196500	3415800	3683700	1203700	1791400	2793500	8	8	2	4	2	4	5	6	3	3	4	Carbamidomethylation	54827	Neural Wiskott-Aldrich syndrome protein OS=Homo sapiens OX=9606 GN=WASL PE=1 SV=2
771	935	Q8IY95	145.73	30	27	23	27	30	27	20	23	21	27	5805100	6078000	7335100	19248000	17276000	13581000	14633000	12901000	13418000	7	7	5	4	6	8	7	5	7	5	7	Carbamidomethylation	30922	Transmembrane protein 192 OS=Homo sapiens OX=9606 GN=TMEM192 PE=1 SV=1
884	708	P22105	145.71	4	0	0	0	3	2	2	2	2	3	1054000	1140700	438090	18388000	17428000	14522000	23924000	21288000	21510000	13	10	3	3	1	7	6	6	7	7	7	Oxidation (M)	458392	Tenascin-X OS=Homo sapiens OX=9606 GN=TNXB PE=1 SV=5
770	788	O14672	145.61	16	10	11	14	14	11	10	10	12	16	1163300	1091500	1899400	6776100	5145900	4454500	4916300	6414300	7445000	7	7	4	4	7	6	7	5	5	7	9	Carbamidomethylation	84142	Disintegrin and metalloproteinase domain-containing protein 10 OS=Homo sapiens OX=9606 GN=ADAM10 PE=1 SV=1
907	732	Q96NY7	145.49	18	15	14	15	7	7	8	5	5	7	2822500	2242900	3058200	549280	785680	1276700	563060	735850	792080	9	8	8	8	7	4	5	5	2	2	4	Carbamidomethylation	73012	Chloride intracellular channel protein 6 OS=Homo sapiens OX=9606 GN=CLIC6 PE=2 SV=3
627	662	Q9HCH3	145.41	25	7	17	23	19	18	14	16	12	18	977130	1184700	1923800	4273900	3743300	3568200	4991000	2363900	4078200	10	8	4	6	11	7	9	7	9	6	10	Carbamidomethylation; Oxidation (M); Pyro-glu from Q	65734	Copine-5 OS=Homo sapiens OX=9606 GN=CPNE5 PE=1 SV=2
798	1229	O75631	145.3	29	29	28	28	29	29	29	26	29	29	22981000	21399000	8060900	18750000	19444000	18959000	15471000	17634000	18265000	5	5	7	6	4	6	8	5	4	7	5	Carbamidomethylation; Oxidation (M)	30670	Uroplakin-3a OS=Homo sapiens OX=9606 GN=UPK3A PE=1 SV=3
575	1457	P08962	145.25	29	21	21	21	21	21	21	21	21	29	27865000	73931000	13740000	288620000	289140000	298470000	93304000	241950000	299200000	6	6	6	9	4	9	8	10	10	7	14	Carbamidomethylation; Oxidation (M); Acetylation (N-term)	25637	CD63 antigen OS=Homo sapiens OX=9606 GN=CD63 PE=1 SV=2
966	532	P69849	145.09	15	0	0	0	6	9	7	4	6	7				1936200	1758000	1725200	1566900	1969700	1539200	15	15	0	0	0	6	9	7	4	6	8	Carbamidomethylation	134133	Nodal modulator 3 OS=Homo sapiens OX=9606 GN=NOMO3 PE=3 SV=2
966	533	Q5JPE7	145.09	15	0	0	0	6	9	6	4	5	7				1936200	1758000	1725200	1566900	1969700	1539200	15	15	0	0	0	6	9	7	4	6	8	Carbamidomethylation	139439	Nodal modulator 2 OS=Homo sapiens OX=9606 GN=NOMO2 PE=1 SV=1
966	534	Q15155	145.09	15	0	0	0	6	9	7	4	6	7				1936200	1758000	1725200	1566900	1969700	1539200	15	15	0	0	0	6	9	7	4	6	8	Carbamidomethylation	134324	Nodal modulator 1 OS=Homo sapiens OX=9606 GN=NOMO1 PE=1 SV=5
1130	900	Q9NS15	144.94	6	0	0	0	5	4	5	4	5	5				2500800	2193600	2563000	2262100	2065700	2653500	6	5	0	0	0	5	5	4	4	5	7	Carbamidomethylation; Pyro-glu from Q	139359	Latent-transforming growth factor beta-binding protein 3 OS=Homo sapiens OX=9606 GN=LTBP3 PE=1 SV=4
653	690	Q13563	144.9	12	8	7	7	5	9	6	10	7	9	3294900	2257700	2081300	3382800	5289700	4812000	6751600	4494300	4314900	9	9	9	8	7	4	8	7	10	6	7	Oxidation (M)	109691	Polycystin-2 OS=Homo sapiens OX=9606 GN=PKD2 PE=1 SV=3
843	1040	Q9H4G4	144.84	55	34	43	48	55	43	43	55	43	50	2255300	2632200	1687500	4726400	3347700	3089600	4795800	2115200	5283600	5	5	7	5	7	6	8	3	5	3	6	Carbamidomethylation; Pyro-glu from Q	17218	Golgi-associated plant pathogenesis-related protein 1 OS=Homo sapiens OX=9606 GN=GLIPR2 PE=1 SV=3
801	903	P00568	144.81	52	36	23	36	48	42	34	37	40	43	1303800	481750	1213100	6673800	3581800	4383500	3391700	4747400	8511400	8	8	4	4	4	8	6	5	8	5	8	Carbamidomethylation	21635	Adenylate kinase isoenzyme 1 OS=Homo sapiens OX=9606 GN=AK1 PE=1 SV=3
1064	1740	Q969E1	144.69	40	0	0	0	40	31	31	31	31	31				9426000	5296800	15883000	14840000	29908000	10411000	9	9	0	0	0	6	3	5	6	6	8	Carbamidomethylation	8814	Liver-expressed antimicrobial peptide 2 OS=Homo sapiens OX=9606 GN=LEAP2 PE=1 SV=1
972	787	Q9C0K7	144.67	34	8	3	3	24	20	25	17	20	12	343010	641630	641990	6692100	5152200	5412600	4067900	4773400	3122800	7	7	2	1	1	9	4	7	3	7	5	Carbamidomethylation; Acetylation (N-term)	47026	STE20-related kinase adapter protein beta OS=Homo sapiens OX=9606 GN=STRADB PE=1 SV=1
941	860	P01019	144.59	17	0	2	0	17	17	17	17	17	14		35802		19658000	21045000	18524000	22040000	19852000	21807000	6	6	0	1	0	7	7	6	9	6	6		53154	Angiotensinogen OS=Homo sapiens OX=9606 GN=AGT PE=1 SV=1
870	1320	Q9C0H2	144.31	13	10	7	9	12	12	12	12	12	12	8771800	8315600	786410	6675600	5885000	5717900	7759700	5231900	5046800	5	5	5	3	3	8	8	4	7	4	6	Carbamidomethylation; Oxidation (M)	57545	Protein tweety homolog 3 OS=Homo sapiens OX=9606 GN=TTYH3 PE=1 SV=3
713	1081	Q96CS7	144.17	41	29	24	24	41	29	41	41	41	41	2941300	2586800	1410200	12048000	8785700	10258000	12554000	14080000	13508000	5	5	7	4	4	8	5	7	9	8	7	Carbamidomethylation; Oxidation (M)	24736	Pleckstrin homology domain-containing family B member 2 OS=Homo sapiens OX=9606 GN=PLEKHB2 PE=1 SV=1
881	902	Q9HBJ8	144.11	43	27	22	22	32	33	25	37	33	27	3765400	2362300	2628800	21352000	28862000	25943000	38908000	31330000	33798000	7	7	6	4	4	6	6	5	8	5	4	Carbamidomethylation; Oxidation (M)	25235	Collectrin OS=Homo sapiens OX=9606 GN=CLTRN PE=1 SV=1
800	889	Q14568	144.1	27	19	14	14	15	11	19	11	18	11	40484									10	1	5	6	6	5	7	9	4	6	4	Oxidation (M); Acetylation (N-term)	39365	Heat shock protein HSP 90-alpha A2 OS=Homo sapiens OX=9606 GN=HSP90AA2P PE=1 SV=2
635	829	Q9NXU5	144.01	46	43	43	35	29	33	31	33	46	38	4918300	5235100	3899500	6587900	6076000	5294100	7600200	5963700	4145200	8	8	9	8	8	6	8	6	8	8	7	Carbamidomethylation; Oxidation (M)	22876	ADP-ribosylation factor-like protein 15 OS=Homo sapiens OX=9606 GN=ARL15 PE=1 SV=1
1000	757	Q6ZQN7	143.86	13	8	10	6	7	10	6	7	6	8	2030100	661850	1462300	5217200	3070800	2236100	3453200	4597300	4331200	8	8	4	5	3	4	6	3	5	3	4	Carbamidomethylation	78948	Solute carrier organic anion transporter family member 4C1 OS=Homo sapiens OX=9606 GN=SLCO4C1 PE=1 SV=1
703	1227	A0A0J9YXX1	143.86	57	10	10	10	40	31	57	57	57	31	142680	135440	140060	52585000	50658000	53092000	76383000	74991000	76993000	11	8	1	1	1	9	10	8	9	12	10	Carbamidomethylation	12773	Immunoglobulin heavy variable 5-10-1 OS=Homo sapiens OX=9606 GN=IGHV5-10-1 PE=3 SV=1
1066	1199	P06702	143.73	68	6	6	6	31	58	49	49	31	58	171160	244760	201570	12487000	21060000	14767000	24770000	13187000	15226000	6	6	1	1	1	4	5	5	7	4	6	Oxidation (M)	13242	Protein S100-A9 OS=Homo sapiens OX=9606 GN=S100A9 PE=1 SV=1
1527	1475	P16066	143.64	9	0	0	0	9	2	2	7	1	5				752310	958480	504900	1671800	0	1754000	5	5	0	0	0	4	1	1	5	1	2	Carbamidomethylation	118919	Atrial natriuretic peptide receptor 1 OS=Homo sapiens OX=9606 GN=NPR1 PE=1 SV=1
1165	852	Q92832	143.56	14	0	0	0	8	7	7	10	8	9				2610500	3022200	1788400	4246800	2988800	2703700	7	7	0	0	0	4	5	4	6	4	5	Carbamidomethylation	89635	Protein kinase C-binding protein NELL1 OS=Homo sapiens OX=9606 GN=NELL1 PE=1 SV=4
638	982	Q9NVS9	143.48	38	26	22	22	35	27	38	35	38	35	647980	815010	702660	19056000	14633000	20685000	21615000	21658000	22697000	7	7	4	3	3	10	8	10	10	9	11	Carbamidomethylation; Acetylation (N-term)	29988	Pyridoxine-5'-phosphate oxidase OS=Homo sapiens OX=9606 GN=PNPO PE=1 SV=1
818	634	Q12840	143.38	10	7	7	6	8	5	5	6	3	6				48087		6850000			0	9	2	6	7	6	9	4	5	5	3	6	Pyro-glu from Q	117378	Kinesin heavy chain isoform 5A OS=Homo sapiens OX=9606 GN=KIF5A PE=1 SV=2
1135	567	O60911	143.34	46	0	0	0	14	24	16	20	16	16				2359600	2645100	2192900	2795800	2861600	2863600	9	8	0	0	0	5	7	4	4	6	4	Carbamidomethylation	37329	Cathepsin L2 OS=Homo sapiens OX=9606 GN=CTSV PE=1 SV=2
833	779	Q96RF0	143.15	19	14	7	9	11	9	10	10	11	9	4828400	3059600	3342700	4663700	5782300	7320100	6748900	7457500	5710700	8	8	11	3	6	4	5	5	5	6	5	Carbamidomethylation; Oxidation (M)	68895	Sorting nexin-18 OS=Homo sapiens OX=9606 GN=SNX18 PE=1 SV=2
822	1020	P13693	142.82	64	53	34	34	28	28	38	34	28	34	2806600	2630700	2102600	6610000	4948700	6675100	7731500	7560000	5912000	7	7	7	6	6	4	4	7	7	5	5	Carbamidomethylation; Oxidation (M)	19595	Translationally-controlled tumor protein OS=Homo sapiens OX=9606 GN=TPT1 PE=1 SV=1
1192	668	Q9NR45	142.68	54	7	3	18	25	10	20	15	14	6	355310	266960	635500	3772300	1266700	1682700	1734500	1727700	986720	9	9	2	1	4	5	3	4	3	3	2	Carbamidomethylation; Acetylation (N-term)	40308	Sialic acid synthase OS=Homo sapiens OX=9606 GN=NANS PE=1 SV=2
899	639	O95394	142.64	28	7	9	12	15	10	20	14	14	19	470040	660900	811030	3132600	2269200	3877400	3134000	2268000	2873300	10	10	3	4	5	6	4	7	5	5	7	Carbamidomethylation	59852	Phosphoacetylglucosamine mutase OS=Homo sapiens OX=9606 GN=PGM3 PE=1 SV=1
695	800	Q8TF65	142.5	32	15	24	17	26	24	15	17	24	18	1867700	1881500	1879900	4974400	4324400	3430700	3299000	4541500	2254100	8	7	5	7	6	8	8	5	7	9	6	Carbamidomethylation; Oxidation (M)	34354	PDZ domain-containing protein GIPC2 OS=Homo sapiens OX=9606 GN=GIPC2 PE=1 SV=1
1166	669	P15170	142.36	26	7	2	9	7	12	7	8	2	8	0		163790	0		291430				9	3	2	1	3	4	5	4	2	4	3	Carbamidomethylation	55756	Eukaryotic peptide chain release factor GTP-binding subunit ERF3A OS=Homo sapiens OX=9606 GN=GSPT1 PE=1 SV=1
737	665	Q86VN1	141.98	31	21	18	7	20	26	28	17	18	26	2337600	2168300	874580	5694300	7356000	8062100	6518900	5672700	6598500	9	9	7	7	3	6	7	10	5	5	7	Pyro-glu from Q	43817	Vacuolar protein-sorting-associated protein 36 OS=Homo sapiens OX=9606 GN=VPS36 PE=1 SV=1
1081	723	P34949	141.88	35	16	7	13	14	7	19	9	9	9	814780	241720	542280	1280000	123820	1666000	879800	1044400	400400	10	10	4	2	3	5	2	6	2	6	3	Carbamidomethylation; Acetylation (N-term)	46656	Mannose-6-phosphate isomerase OS=Homo sapiens OX=9606 GN=MPI PE=1 SV=2
1129	1396	P07741	141.66	43	13	13	13	18	29	13	43	39	30	570890	555130	486060	2162800	7006000	4107400	8971700	6592000	5745800	4	4	2	2	2	2	5	2	7	6	3	Carbamidomethylation	19608	Adenine phosphoribosyltransferase OS=Homo sapiens OX=9606 GN=APRT PE=1 SV=2
919	894	Q8IV08	141.55	22	4	0	0	19	8	20	20	16	20	169770			5670300	14919000	19907000	21066000	22082000	34393000	11	11	1	0	0	7	3	8	10	6	9	Carbamidomethylation	54705	Phospholipase D3 OS=Homo sapiens OX=9606 GN=PLD3 PE=1 SV=1
1198	1214	P54108	141.48	26	0	0	0	17	20	16	18	20	26				2314200	1836500	1838700	2318300	2756400	3867100	6	6	0	0	0	5	5	3	3	5	6	Carbamidomethylation	27630	Cysteine-rich secretory protein 3 OS=Homo sapiens OX=9606 GN=CRISP3 PE=1 SV=1
1229	705	O60449	141.45	8	0	0	0	2	3	2	4	4	3				895530	879590	1295600	2174000	2487700	1247700	11	11	0	0	0	4	3	3	5	6	4	Carbamidomethylation	198310	Lymphocyte antigen 75 OS=Homo sapiens OX=9606 GN=LY75 PE=1 SV=3
1227	1148	Q24JP5	141.36	10	0	0	0	4	9	7	3	10	8				4582700	4896400	7216300	3724300	7685300	8751400	6	6	0	0	0	3	4	4	3	6	5	Carbamidomethylation	110110	Transmembrane protein 132A OS=Homo sapiens OX=9606 GN=TMEM132A PE=1 SV=1
1175	569	Q9P0V3	141.22	21	15	11	16	1	1	1	0	1	0	1396000	1070800	2096000	48551	0	108420		155600		12	12	9	7	8	1	1	1	0	1	0	Carbamidomethylation	107496	SH3 domain-binding protein 4 OS=Homo sapiens OX=9606 GN=SH3BP4 PE=1 SV=1
877	610	P07237	141.2	30	0	0	0	12	9	15	25	21	20				3048600	2803800	3132900	8150700	7076600	5343600	13	13	0	0	0	6	5	7	11	11	8		57116	Protein disulfide-isomerase OS=Homo sapiens OX=9606 GN=P4HB PE=1 SV=3
545	579	Q14344	141.12	38	24	20	25	31	22	21	23	21	26	6555400	6825100	5098200	6576800	7496300	4489900	6689000	5347200	7849900	11	9	11	9	10	13	8	8	8	7	8	Carbamidomethylation	44050	Guanine nucleotide-binding protein subunit alpha-13 OS=Homo sapiens OX=9606 GN=GNA13 PE=1 SV=2
1021	861	Q9H993	141.05	31	2	2	2	16	11	18	12	14	8	73566	81437	72731	1171600	653870	1264100	1525900	1841200	1216800	11	11	2	1	2	8	4	5	5	5	4	Acetylation (N-term)	51172	Damage-control phosphatase ARMT1 OS=Homo sapiens OX=9606 GN=ARMT1 PE=1 SV=1
958	1324	Q99880	140.98	40	6	18	0	34	34	25	34	40	40	57438	753630		10497000	35876000	35340000	37406000	18205000	39513000	8	8	1	1	0	5	6	6	7	7	8	Pyro-glu from Q	13952	Histone H2B type 1-L OS=Homo sapiens OX=9606 GN=HIST1H2BL PE=1 SV=3
958	1417	Q99879	140.98	40	6	18	0	34	34	25	34	40	40	57438	753630		10497000	35876000	35340000	37406000	18205000	39513000	8	8	1	1	0	5	6	6	7	7	8	Pyro-glu from Q	13989	Histone H2B type 1-M OS=Homo sapiens OX=9606 GN=HIST1H2BM PE=1 SV=3
958	1430	P57053	140.98	40	6	18	0	34	34	25	34	40	40	57438	753630		10497000	35876000	35340000	37406000	18205000	39513000	8	8	1	1	0	5	6	6	7	7	8	Pyro-glu from Q	13944	Histone H2B type F-S OS=Homo sapiens OX=9606 GN=H2BFS PE=1 SV=2
958	1434	P62807	140.98	40	6	18	0	34	34	25	34	40	40	57438	753630		10497000	35876000	35340000	37406000	18205000	39513000	8	8	1	1	0	5	6	6	7	7	8	Pyro-glu from Q	13906	Histone H2B type 1-C/E/F/G/I OS=Homo sapiens OX=9606 GN=HIST1H2BC PE=1 SV=4
958	1435	P58876	140.98	40	6	18	0	34	34	25	34	40	40	57438	753630		10497000	35876000	35340000	37406000	18205000	39513000	8	8	1	1	0	5	6	6	7	7	8	Pyro-glu from Q	13936	Histone H2B type 1-D OS=Homo sapiens OX=9606 GN=HIST1H2BD PE=1 SV=2
958	1436	Q99877	140.98	40	6	18	0	34	34	25	34	40	40	57438	753630		10497000	35876000	35340000	37406000	18205000	39513000	8	8	1	1	0	5	6	6	7	7	8	Pyro-glu from Q	13922	Histone H2B type 1-N OS=Homo sapiens OX=9606 GN=HIST1H2BN PE=1 SV=3
958	1437	O60814	140.98	40	6	18	0	34	34	25	34	40	40	57438	753630		10497000	35876000	35340000	37406000	18205000	39513000	8	8	1	1	0	5	6	6	7	7	8	Pyro-glu from Q	13890	Histone H2B type 1-K OS=Homo sapiens OX=9606 GN=HIST1H2BK PE=1 SV=3
958	1438	Q93079	140.98	40	6	18	0	34	34	25	34	40	40	57438	753630		10497000	35876000	35340000	37406000	18205000	39513000	8	8	1	1	0	5	6	6	7	7	8	Pyro-glu from Q	13892	Histone H2B type 1-H OS=Homo sapiens OX=9606 GN=HIST1H2BH PE=1 SV=3
958	1439	Q5QNW6	140.98	40	6	18	0	34	34	25	34	40	40	57438	753630		10497000	35876000	35340000	37406000	18205000	39513000	8	8	1	1	0	5	6	6	7	7	8	Pyro-glu from Q	13920	Histone H2B type 2-F OS=Homo sapiens OX=9606 GN=HIST2H2BF PE=1 SV=3
691	637	Q9P289	140.87	31	21	29	21	13	11	17	10	11	15	309840	509000	283660						0	11	4	9	10	8	6	5	7	4	5	7	Carbamidomethylation	46529	Serine/threonine-protein kinase 26 OS=Homo sapiens OX=9606 GN=STK26 PE=1 SV=2
845	1151	P17050	140.78	18	3	3	3	18	18	18	18	18	18	129550	124070	129100	11173000	13094000	13616000	15000000	14684000	16316000	6	6	1	1	1	8	6	8	8	8	9	Carbamidomethylation	46565	Alpha-N-acetylgalactosaminidase OS=Homo sapiens OX=9606 GN=NAGA PE=1 SV=2
747	1013	Q9UL25	140.58	38	33	38	33	33	18	24	33	33	27	1660700	1461300	1394700	12120000	3903200	4385100	10948000	11361000	7960500	6	6	6	7	5	9	4	5	7	8	5	Carbamidomethylation; Oxidation (M); Acetylation (N-term)	24348	Ras-related protein Rab-21 OS=Homo sapiens OX=9606 GN=RAB21 PE=1 SV=3
846	582	P51580	140.38	48	9	9	12	24	22	22	31	35	30	228430	404230	395580	5074100	4660800	5309400	6891200	4586700	5429500	10	10	2	2	3	6	6	8	7	9	6	Carbamidomethylation	28180	Thiopurine S-methyltransferase OS=Homo sapiens OX=9606 GN=TPMT PE=1 SV=1
757	596	Q9HCE6	140.28	9	4	2	3	5	7	8	7	8	6	423690	472540	388010	3496000	3259500	4895100	4270100	4197200	4338200	8	8	4	3	3	5	8	9	8	6	9		140379	Rho guanine nucleotide exchange factor 10-like protein OS=Homo sapiens OX=9606 GN=ARHGEF10L PE=1 SV=4
610	835	P35609	140.26	9	4	4	4	6	7	9	6	9	8										8	0	3	3	3	10	12	10	8	13	10	Carbamidomethylation	103854	Alpha-actinin-2 OS=Homo sapiens OX=9606 GN=ACTN2 PE=1 SV=1
895	584	Q9UKS6	140.16	49	7	14	29	24	12	15	10	22	21	504720	3097700	3421000	13095000	4423700	4592100	7309300	8933700	8709000	11	11	2	4	7	10	3	5	4	5	6	Carbamidomethylation	48487	Protein kinase C and casein kinase substrate in neurons protein 3 OS=Homo sapiens OX=9606 GN=PACSIN3 PE=1 SV=2
942	612	P17252	140.05	25	16	12	15	5	5	11	9	4	5	1272700	2429600	2024900	1097800	848840	2794300	435610	0	1720900	11	8	9	6	8	3	3	5	4	2	2	Carbamidomethylation; Oxidation (M); Acetylation (N-term)	76750	Protein kinase C alpha type OS=Homo sapiens OX=9606 GN=PRKCA PE=1 SV=4
1117	772	P53041	140.05	29	0	0	0	9	17	13	13	16	15				478870	1980200	1717700	2192300	2179500	2873000	10	10	0	0	0	3	7	5	5	5	6	Carbamidomethylation	56879	Serine/threonine-protein phosphatase 5 OS=Homo sapiens OX=9606 GN=PPP5C PE=1 SV=1
743	711	Q9HBG4	139.81	18	11	11	8	13	8	8	5	4	4	5363900	5295900	3488800	2763000	4020100	2228000	2756200	1310600	1802100	11	11	10	8	7	9	6	5	5	3	3	Carbamidomethylation; Oxidation (M)	96386	V-type proton ATPase 116 kDa subunit a isoform 4 OS=Homo sapiens OX=9606 GN=ATP6V0A4 PE=1 SV=2
1033	704	P09958	139.6	17	0	0	0	10	10	8	11	15	11				5138900	5865200	3721900	7692200	6881600	4656400	8	8	0	0	0	5	6	4	5	9	6	Carbamidomethylation	86678	Furin OS=Homo sapiens OX=9606 GN=FURIN PE=1 SV=2
738	1266	P04080	139.43	84	77	77	77	84	71	84	71	84	84	7630300	10023000	8312100	12081000	8221800	9419400	8547900	11161000	12372000	6	6	7	9	7	6	6	6	5	5	6	Carbamidomethylation; Oxidation (M); Acetylation (N-term)	11140	Cystatin-B OS=Homo sapiens OX=9606 GN=CSTB PE=1 SV=2
925	934	P60660	139.41	62	48	62	62	35	36	36	27	40	36	3035200	4852100	4524300	3591500	5444300	4036700	3617900	3304100	4278700	6	6	5	8	8	4	4	4	3	4	3	Carbamidomethylation; Acetylation (N-term)	16930	Myosin light polypeptide 6 OS=Homo sapiens OX=9606 GN=MYL6 PE=1 SV=2
933	814	Q96FW1	139.3	50	4	10	10	39	27	24	28	31	31	81527	799710	490880	6627800	6245500	3960100	9708600	8796200	9301100	8	8	1	3	2	7	5	5	6	7	7	Carbamidomethylation; Acetylation (N-term)	31284	Ubiquitin thioesterase OTUB1 OS=Homo sapiens OX=9606 GN=OTUB1 PE=1 SV=2
1458	767	P15924	139.29	5	5	0	0	0	0	0	1	0	0	1997300			153670	0		541960			12	12	11	0	0	1	1	0	3	0	0	Carbamidomethylation	331774	Desmoplakin OS=Homo sapiens OX=9606 GN=DSP PE=1 SV=3
983	719	O15229	139.26	29	23	21	17	3	10	3	3	8	12	1667200	1393500	1591800	849930	1984000	817890	900350	517530	914890	11	11	9	7	7	3	4	1	1	2	4	Carbamidomethylation	55810	Kynurenine 3-monooxygenase OS=Homo sapiens OX=9606 GN=KMO PE=1 SV=2
989	653	Q13177	139.19	25	12	7	6	13	12	10	6	12	14	392470	291520	202120	1079100	1370000	866300	888650	721160	1095200	10	6	4	3	2	6	5	4	3	5	6	Carbamidomethylation	58043	Serine/threonine-protein kinase PAK 2 OS=Homo sapiens OX=9606 GN=PAK2 PE=1 SV=3
759	647	Q9NTK5	139.14	33	5	7	2	24	26	15	21	19	19	276070	419390	100990	3161100	3206100	3019800	3646700	2774300	3197900	13	13	2	3	1	9	10	6	9	6	9		44744	Obg-like ATPase 1 OS=Homo sapiens OX=9606 GN=OLA1 PE=1 SV=2
970	879	P10768	138.94	41	27	7	21	21	33	12	21	33	12	1110200	665690	1378200	4719900	4094400	3977000	4702600	5436900	4046300	7	7	5	2	5	5	5	4	6	5	3	Carbamidomethylation	31463	S-formylglutathione hydrolase OS=Homo sapiens OX=9606 GN=ESD PE=1 SV=2
736	1135	Q9HBH0	138.85	36	36	31	31	31	31	15	31	31	36	3617200	2725100	2051100	4814500	5891800	2344300	1678400	4379300	4729200	5	5	9	6	6	8	8	4	4	7	5	Carbamidomethylation; Oxidation (M); Acetylation (N-term)	23625	Rho-related GTP-binding protein RhoF OS=Homo sapiens OX=9606 GN=RHOF PE=1 SV=1
804	1029	P48745	138.71	22	2	2	0	19	16	22	19	17	17	3505900	3327800		9331300	8280700	10277000	8774500	7950800	8972000	8	8	1	1	0	11	7	10	8	6	8	Carbamidomethylation	39162	CCN family member 3 OS=Homo sapiens OX=9606 GN=CCN3 PE=1 SV=1
1090	824	P78324	138.62	25	0	0	0	22	5	19	15	18	12				6859100	2980400	6641200	7190300	8864300	8825100	8	8	0	0	0	6	2	7	5	7	5	Carbamidomethylation	54967	Tyrosine-protein phosphatase non-receptor type substrate 1 OS=Homo sapiens OX=9606 GN=SIRPA PE=1 SV=2
924	599	Q9H2A2	138.58	28	6	6	8	10	16	14	17	14	19	197810	220680	277370	2062200	3533300	2919600	3619400	3202400	3060800	9	9	2	2	3	5	6	6	7	6	6	Carbamidomethylation	53401	2-aminomuconic semialdehyde dehydrogenase OS=Homo sapiens OX=9606 GN=ALDH8A1 PE=1 SV=1
1147	769	Q13200	138.46	19	0	1	0	10	8	4	5	6	12		96467		2494900	1933700	1054400	1285700	773460	1292300	12	12	0	1	0	7	5	4	3	3	6	Carbamidomethylation	100200	26S proteasome non-ATPase regulatory subunit 2 OS=Homo sapiens OX=9606 GN=PSMD2 PE=1 SV=3
1076	698	P28482	138.29	44	0	4	4	20	25	29	11	16	17		126930	123280	1763400	904210	1324900	1060900	1482300	1567800	10	6	0	1	1	6	5	7	3	4	6	Carbamidomethylation	41390	Mitogen-activated protein kinase 1 OS=Homo sapiens OX=9606 GN=MAPK1 PE=1 SV=3
1013	820	Q9BWD1	138.2	37	0	0	0	15	21	17	22	26	17				3087800	4147400	3831100	4770800	4621600	1161300	9	9	0	0	0	5	6	5	7	8	5	Carbamidomethylation	41351	Acetyl-CoA acetyltransferase cytosolic OS=Homo sapiens OX=9606 GN=ACAT2 PE=1 SV=2
1278	1196	P15692	137.88	31	0	0	0	18	10	24	31	18	13				2415600	952720	2713700	4018000	2005800	1314100	5	5	0	0	0	4	2	5	5	4	3	Carbamidomethylation	27042	Vascular endothelial growth factor A OS=Homo sapiens OX=9606 GN=VEGFA PE=1 SV=2
954	1059	Q9UHI7	137.82	14	11	13	13	9	9	7	10	9	9	1323500	1825500	2166400	2191300	6079600	8777600	6470700	13413000	10873000	6	5	4	4	5	3	4	5	7	6	3	Carbamidomethylation; Oxidation (M); Acetylation (N-term)	64831	Solute carrier family 23 member 1 OS=Homo sapiens OX=9606 GN=SLC23A1 PE=1 SV=3
1032	614	O60658	137.79	15	4	6	6	6	2	9	6	3	8	344940	827180	782380	2043500	675200	1970600	2025400	1417500	2437500	11	8	3	4	4	5	2	5	4	2	6	Carbamidomethylation	93304	High affinity cAMP-specific and IBMX-insensitive 3' 5'-cyclic phosphodiesterase 8A OS=Homo sapiens OX=9606 GN=PDE8A PE=1 SV=2
694	854	P22732	137.78	17	9	13	11	14	9	14	15	11	14	24362000	24351000	14890000	116750000	101920000	119270000	179720000	119200000	74608000	9	9	3	6	5	7	6	7	11	9	7	Oxidation (M); Acetylation (N-term)	54974	Solute carrier family 2 facilitated glucose transporter member 5 OS=Homo sapiens OX=9606 GN=SLC2A5 PE=1 SV=1
1065	1042	O15400	137.7	37	25	10	18	30	27	30	30	30	24	2104600	565130	1607500	4503500	4146200	4459000	4500000	4028700	3488500	6	6	4	2	3	4	3	5	4	5	4	Carbamidomethylation; Acetylation (N-term)	29816	Syntaxin-7 OS=Homo sapiens OX=9606 GN=STX7 PE=1 SV=4
807	849	P35749	137.61	4	3	3	3	3	3	4	4	3	3										8	0	4	6	4	6	6	7	7	5	6	Oxidation (M)	227337	Myosin-11 OS=Homo sapiens OX=9606 GN=MYH11 PE=1 SV=3
1218	928	Q16610	137.57	23	0	0	0	8	9	15	15	5	12				3703300	3519400	5227200	4520700	2700600	4482400	8	8	0	0	0	4	5	5	5	2	5	Carbamidomethylation	60674	Extracellular matrix protein 1 OS=Homo sapiens OX=9606 GN=ECM1 PE=1 SV=2
795	724	Q9UKM7	137.52	22	0	0	0	21	10	22	8	10	14				11643000	8089100	11954000	5632000	8185900	8085900	10	10	0	0	0	12	6	11	4	9	10		79580	Endoplasmic reticulum mannosyl-oligosaccharide 1 2-alpha-mannosidase OS=Homo sapiens OX=9606 GN=MAN1B1 PE=1 SV=2
975	686	P60842	137.33	35	12	12	8	9	16	13	12	17	14	231120	124870	158280	1100800	1050300	877840	626790	1086700	1177500	10	5	3	3	2	5	6	4	5	4	7		46154	Eukaryotic initiation factor 4A-I OS=Homo sapiens OX=9606 GN=EIF4A1 PE=1 SV=1
976	1162	P28068	137.25	22	11	15	15	11	15	19	17	19	15	3200400	3644100	4551900	7814200	11041000	10551000	8461200	9548100	10294000	5	5	3	4	5	4	3	6	5	4	5	Carbamidomethylation; Acetylation (N-term)	28943	HLA class II histocompatibility antigen DM beta chain OS=Homo sapiens OX=9606 GN=HLA-DMB PE=1 SV=1
730	2069	P01699	136.94	30	0	0	0	30	23	18	30	30	30				9527400	3800500	7104200	19898000	10579000	11982000	8	4	0	0	0	12	12	6	10	9	9	Pyro-glu from Q	12201	Immunoglobulin lambda variable 1-44 OS=Homo sapiens OX=9606 GN=IGLV1-44 PE=1 SV=2
699	863	P51153	136.82	45	37	36	26	18	35	32	35	21	28	3179500	742380	2523300	827230	4079200	1604300	1233600	931930	2323500	8	6	8	8	5	6	7	6	8	6	7	Oxidation (M)	22774	Ras-related protein Rab-13 OS=Homo sapiens OX=9606 GN=RAB13 PE=1 SV=1
1340	918	P22004	136.82	23	0	0	0	7	5	3	0	14	9				796560	694430	688880		1168300	987890	7	7	0	0	0	4	4	3	0	4	5	Carbamidomethylation	57226	Bone morphogenetic protein 6 OS=Homo sapiens OX=9606 GN=BMP6 PE=1 SV=1
1051	1010	Q96LD4	136.69	17	11	5	11	13	6	6	8	11	9	2201700	1052600	2068700	3716800	2689600	2948500	2490100	4884300	4858900	7	7	4	3	5	5	2	3	3	5	4	Carbamidomethylation	69532	E3 ubiquitin-protein ligase TRIM47 OS=Homo sapiens OX=9606 GN=TRIM47 PE=1 SV=2
599	763	P05937	136.67	36	26	27	27	26	22	22	36	30	13	2481200	2497300	2046700	2345500	3674400	2881100	7655000	5609300	2526900	11	11	8	9	7	8	7	8	12	10	5	Carbamidomethylation; Oxidation (M)	30025	Calbindin OS=Homo sapiens OX=9606 GN=CALB1 PE=1 SV=2
1168	1508	Q14376	136.36	16	0	10	2	14	16	14	14	6	14		293260	94823	3011900	4401900	2315000	2384700	1352200	3271000	5	5	0	2	1	6	5	3	4	3	4	Carbamidomethylation	38282	UDP-glucose 4-epimerase OS=Homo sapiens OX=9606 GN=GALE PE=1 SV=2
999	630	P43034	136.33	34	10	5	6	17	13	13	9	20	16	550190	416140	397330	3470800	3415300	1984600	2415900	3751700	4243000	10	10	3	2	2	5	5	4	5	5	6	Carbamidomethylation	46638	Platelet-activating factor acetylhydrolase IB subunit alpha OS=Homo sapiens OX=9606 GN=PAFAH1B1 PE=1 SV=2
857	1382	O15431	136.19	28	25	25	25	19	19	19	19	19	23	3098700	2481000	2029000	4517600	5132900	4537800	4321000	5066900	4984500	7	6	9	12	9	4	3	3	3	2	4	Carbamidomethylation; Oxidation (M)	21091	High affinity copper uptake protein 1 OS=Homo sapiens OX=9606 GN=SLC31A1 PE=1 SV=1
1120	764	P25774	136.11	32	0	0	0	13	21	18	19	18	22				3068200	3635400	4510100	6021100	4743500	8005900	8	7	0	0	0	3	6	4	8	4	6	Carbamidomethylation; Oxidation (M); Acetylation (N-term)	37496	Cathepsin S OS=Homo sapiens OX=9606 GN=CTSS PE=1 SV=3
1077	886	Q12765	135.89	29	22	17	16	7	6	18	10	8	11	778580	942680	848660	859990	234780	1561800	1534100	940760	1315700	9	9	6	5	4	2	2	6	2	2	4	Carbamidomethylation	46382	Secernin-1 OS=Homo sapiens OX=9606 GN=SCRN1 PE=1 SV=2
1104	2055	P14174	135.75	42	0	10	9	42	42	42	42	42	42		1275700	61536	10941000	10958000	10892000	10516000	6452100	14792000	6	6	0	1	1	4	4	5	5	6	6	Carbamidomethylation	12476	Macrophage migration inhibitory factor OS=Homo sapiens OX=9606 GN=MIF PE=1 SV=4
1070	804	Q8N436	135.74	16	0	0	0	13	11	12	10	11	10				6862900	4912100	3536300	4005400	5267300	5555300	9	9	0	0	0	7	5	6	5	5	5	Carbamidomethylation; Pyro-glu from Q	85870	Inactive carboxypeptidase-like protein X2 OS=Homo sapiens OX=9606 GN=CPXM2 PE=2 SV=3
873	812	P02794	135.74	62	25	43	31	45	33	22	22	54	43	2281100	3426000	3395300	5285600	5287300	3382100	7047600	10106000	10341000	8	8	3	5	6	5	5	4	4	10	6	Carbamidomethylation; Oxidation (M)	21226	Ferritin heavy chain OS=Homo sapiens OX=9606 GN=FTH1 PE=1 SV=2
1144	2683	P01624	135.66	39	0	0	0	39	34	34	39	34	34				22978000	23770000	18634000	31572000	28885000	28740000	8	7	0	0	0	8	3	4	5	5	5	Carbamidomethylation; Oxidation (M)	12496	Immunoglobulin kappa variable 3-15 OS=Homo sapiens OX=9606 GN=IGKV3-15 PE=1 SV=2
1144	3160	A0A087WSY6	135.66	39	0	0	0	39	34	34	39	34	34				22978000	23770000	18634000	31572000	28885000	28740000	8	7	0	0	0	8	3	4	5	5	5	Carbamidomethylation; Oxidation (M)	12534	Immunoglobulin kappa variable 3D-15 OS=Homo sapiens OX=9606 GN=IGKV3D-15 PE=3 SV=6
861	898	Q53FA7	135.53	40	0	0	0	35	36	36	33	37	23				7448600	10415000	9221000	9570100	11147000	11756000	11	11	0	0	0	8	10	7	7	9	8	Carbamidomethylation; Acetylation (N-term)	35536	Quinone oxidoreductase PIG3 OS=Homo sapiens OX=9606 GN=TP53I3 PE=1 SV=2
1080	1085	O60635	135.44	27	16	23	17	16	15	16	15	10	16	2050100	1367400	1474000	4254300	5900800	3638600	5453700	2544200	4092300	5	5	4	6	3	4	3	3	4	2	4	Carbamidomethylation; Oxidation (M)	26301	Tetraspanin-1 OS=Homo sapiens OX=9606 GN=TSPAN1 PE=1 SV=2
827	929	P09486	135.44	29	0	0	0	25	29	25	25	29	29				6636400	5742200	7001500	12972000	13533000	10538000	6	6	0	0	0	8	7	7	8	13	8	Carbamidomethylation	34632	SPARC OS=Homo sapiens OX=9606 GN=SPARC PE=1 SV=1
1336	1186	Q9H6X2	135.42	18	0	0	0	7	4	14	8	15	10				6237700	1922300	3833400	3281800	3611700	4507900	5	5	0	0	0	4	1	4	2	5	4	Carbamidomethylation; Pyro-glu from Q	62789	Anthrax toxin receptor 1 OS=Homo sapiens OX=9606 GN=ANTXR1 PE=1 SV=2
1289	706	P22059	135.39	21	4	5	4	0	6	7	1	5	6	328650	517090	319180		287600	1422100	363130	492830	1602900	11	11	2	3	2	0	4	4	1	3	3	Carbamidomethylation	89421	Oxysterol-binding protein 1 OS=Homo sapiens OX=9606 GN=OSBP PE=1 SV=1
600	1241	P01780	135.37	34	0	14	0	33	33	33	33	34	33		272670		38640000	36214000	37154000	53771000	52714000	56476000	11	4	0	2	0	11	12	8	11	15	15		12943	Immunoglobulin heavy variable 3-7 OS=Homo sapiens OX=9606 GN=IGHV3-7 PE=1 SV=2
969	823	Q9UJ68	135.35	62	52	39	25	21	26	31	24	14	26	2412800	2114300	1998400	3878500	3231100	5411900	2433200	1807800	2441300	7	7	9	7	6	3	4	5	2	1	3	Carbamidomethylation; Oxidation (M)	26132	Mitochondrial peptide methionine sulfoxide reductase OS=Homo sapiens OX=9606 GN=MSRA PE=1 SV=1
1529	1141	P55268	135.07	8	0	0	0	5	3	4	1	3	4				2866900	1367200	1237100	0	2034000	1890300	5	5	0	0	0	3	2	3	1	2	3	Carbamidomethylation	195980	Laminin subunit beta-2 OS=Homo sapiens OX=9606 GN=LAMB2 PE=1 SV=2
922	703	Q6P1N0	134.81	23	10	13	9	2	7	7	3	5	7	1041700	1682500	1277500	349030	1042600	1367400	1010600	477820	724950	14	14	6	7	6	2	4	5	3	4	6	Carbamidomethylation; Pyro-glu from Q	104062	Coiled-coil and C2 domain-containing protein 1A OS=Homo sapiens OX=9606 GN=CC2D1A PE=1 SV=1
1288	1238	P54826	134.66	23	0	0	0	11	13	15	13	9	21				4528300	5350000	5272200	7230700	5888700	8056800	6	6	0	0	0	3	2	4	3	2	8	Carbamidomethylation	35693	Growth arrest-specific protein 1 OS=Homo sapiens OX=9606 GN=GAS1 PE=2 SV=2
944	745	Q96TA1	134.41	21	11	15	15	12	11	5	7	5	9	1986700	2931700	1967000	2285500	2889800	1094700	1745200	1051700	1898400	10	10	5	6	7	6	5	3	3	3	4	Carbamidomethylation; Oxidation (M)	84138	Protein Niban 2 OS=Homo sapiens OX=9606 GN=NIBAN2 PE=1 SV=3
1057	714	Q16543	134.16	31	6	9	6	16	15	22	9	13	18	316820	367930	337720	1802300	2052800	1625900	497560	1643800	2292300	9	9	2	2	1	4	6	6	3	3	7	Carbamidomethylation	44468	Hsp90 co-chaperone Cdc37 OS=Homo sapiens OX=9606 GN=CDC37 PE=1 SV=1
1131	999	Q96PX8	134.09	10	0	0	0	7	6	8	10	6	7				15413000	14884000	13976000	18373000	16341000	18842000	7	7	0	0	0	4	3	5	8	4	6	Carbamidomethylation	77735	SLIT and NTRK-like protein 1 OS=Homo sapiens OX=9606 GN=SLITRK1 PE=1 SV=2
1205	857	Q13576	133.9	10	5	6	5	1	1	1	0	1	1	476250	691490	528140						80308	10	8	7	6	6	2	1	1	0	1	2	Carbamidomethylation	180577	Ras GTPase-activating-like protein IQGAP2 OS=Homo sapiens OX=9606 GN=IQGAP2 PE=1 SV=4
611	1071	P20073	133.84	21	12	16	17	19	16	16	16	16	21	14308000	10655000	12239000	29004000	29107000	28718000	45471000	30271000	29110000	5	5	4	6	5	8	11	9	12	10	7	Carbamidomethylation; Oxidation (M); Pyro-glu from Q	52739	Annexin A7 OS=Homo sapiens OX=9606 GN=ANXA7 PE=1 SV=3
946	921	Q9UGB7	133.68	32	4	4	11	32	13	27	25	25	27	154010	145510	338520	3053600	1188600	1718900	1783800	2678100	4319000	7	7	1	1	2	8	3	6	5	10	6		33010	Inositol oxygenase OS=Homo sapiens OX=9606 GN=MIOX PE=1 SV=1
1038	795	O43776	133.6	18	11	9	5	9	8	10	8	8	11	439600	539920	439620	1253600	2293800	2978800	2373100	2179300	3350400	8	8	5	3	3	5	3	5	3	3	5		62943	Asparagine--tRNA ligase cytoplasmic OS=Homo sapiens OX=9606 GN=NARS PE=1 SV=1
908	1096	P11233	133.54	37	24	24	24	21	25	33	16	24	27	2999200	3071400	3037300	11337000	7480500	7890700	6962800	6642900	12682000	9	6	7	6	6	4	4	6	3	4	5	Oxidation (M)	23567	Ras-related protein Ral-A OS=Homo sapiens OX=9606 GN=RALA PE=1 SV=1
927	700	O00231	133.49	40	9	6	6	14	19	16	22	17	18	324530	281490	265630	2137400	2159900	1953900	2166000	2441200	2464600	13	13	3	2	2	5	7	5	7	6	6		47464	26S proteasome non-ATPase regulatory subunit 11 OS=Homo sapiens OX=9606 GN=PSMD11 PE=1 SV=3
696	893	Q92930	133.48	40	23	14	17	30	30	34	30	34	31				2687200	2866800	2475700	1937900	2464700	2114600	7	2	5	5	6	7	7	8	7	8	8	Oxidation (M)	23584	Ras-related protein Rab-8B OS=Homo sapiens OX=9606 GN=RAB8B PE=1 SV=2
1369	1022	O43813	133.46	24	8	9	4	6	12	3	15	8	6	372480	444700	29391	1978800	2244400	690900	2286100	1544400	2570500	7	7	2	2	1	2	3	1	3	3	2	Carbamidomethylation; Acetylation (N-term)	45283	Glutathione S-transferase LANCL1 OS=Homo sapiens OX=9606 GN=LANCL1 PE=1 SV=1
679	1593	P06703	133.43	36	28	19	28	28	36	28	19	36	36	9925400	4713900	10379000	149850000	232240000	221380000	349930000	386470000	385130000	6	6	4	1	5	8	8	6	10	11	10	Oxidation (M); Acetylation (N-term); Pyro-glu from Q	10180	Protein S100-A6 OS=Homo sapiens OX=9606 GN=S100A6 PE=1 SV=1
1334	834	Q6P179	133.35	12	0	0	0	4	5	6	3	5	4				652050	826930	718700	921900	650610	632290	8	8	0	0	0	4	3	4	3	4	2	Carbamidomethylation	110462	Endoplasmic reticulum aminopeptidase 2 OS=Homo sapiens OX=9606 GN=ERAP2 PE=1 SV=2
697	831	P25789	133.32	33	0	4	4	33	31	33	29	33	31		109410	108580	14428000	12658000	12932000	15424000	17464000	16637000	7	7	0	1	1	10	11	10	10	10	8	Carbamidomethylation; Pyro-glu from Q	29484	Proteasome subunit alpha type-4 OS=Homo sapiens OX=9606 GN=PSMA4 PE=1 SV=1
809	825	Q14517	133.26	6	3	2	4	1	1	1	0	1	1	1406800	863640	1314400	5456800	304000	359430	216810	629620	245460	23	22	9	8	13	3	3	3	2	5	5	Carbamidomethylation	506278	Protocadherin Fat 1 OS=Homo sapiens OX=9606 GN=FAT1 PE=1 SV=2
748	1463	A0A0B4J1X5	133.24	84	0	0	0	16	23	52	59	59	54					0	849530	2315300	1620000	848270	12	4	0	0	0	6	8	6	11	14	11	Carbamidomethylation	12840	Immunoglobulin heavy variable 3-74 OS=Homo sapiens OX=9606 GN=IGHV3-74 PE=3 SV=1
1078	1137	O15511	133.18	42	0	0	12	36	42	37	36	37	30			223100	5415700	8246200	6306600	5886100	7525300	3465100	5	4	0	0	1	6	7	6	5	5	3		16320	Actin-related protein 2/3 complex subunit 5 OS=Homo sapiens OX=9606 GN=ARPC5 PE=1 SV=3
1152	853	P31153	132.94	26	4	2	0	10	19	21	22	16	8	137680	103670		1496500	2516800	1666400	2575600	1698800	1153200	7	7	2	1	0	3	4	5	8	4	2	Carbamidomethylation	43661	S-adenosylmethionine synthase isoform type-2 OS=Homo sapiens OX=9606 GN=MAT2A PE=1 SV=1
764	944	P62745	132.93	54	26	12	29	40	30	30	48	30	34	928440	293670	1381400	6858200	3670600	5667200	6309200	10832000	7371800	8	6	6	4	8	8	4	6	6	5	8	Carbamidomethylation	22123	Rho-related GTP-binding protein RhoB OS=Homo sapiens OX=9606 GN=RHOB PE=1 SV=1
978	803	Q9GZP0	132.9	35	0	0	0	24	33	29	19	11	16				9705100	7095900	5800600	10105000	5546500	8793900	10	10	0	0	0	9	7	6	7	5	5	Carbamidomethylation	42848	Platelet-derived growth factor D OS=Homo sapiens OX=9606 GN=PDGFD PE=1 SV=1
729	1371	Q9BRG1	132.9	30	21	21	21	30	21	30	30	21	22	2817100	3239400	2799400	10401000	11955000	8359300	11631000	7775800	7310600	6	6	5	4	7	9	6	7	8	6	6		20748	Vacuolar protein-sorting-associated protein 25 OS=Homo sapiens OX=9606 GN=VPS25 PE=1 SV=1
1019	1194	P25325	132.82	49	10	10	4	45	27	27	45	27	31	2127300	3104800	1221200	21188000	36862000	7384100	52393000	34815000	54688000	6	6	2	2	2	5	4	4	7	4	6	Carbamidomethylation	33178	3-mercaptopyruvate sulfurtransferase OS=Homo sapiens OX=9606 GN=MPST PE=1 SV=3
1370	887	P98172	132.8	43	15	10	14	6	10	14	15	19	0	413800	126230	523330	313260	379980	1307800	1228100	1587200		7	7	3	2	2	1	2	2	3	4	0	Carbamidomethylation	38007	Ephrin-B1 OS=Homo sapiens OX=9606 GN=EFNB1 PE=1 SV=1
781	1368	Q14390	132.57	38	12	30	12	33	16	16	33	20	16		1191500		0			1831000			5	1	2	2	1	7	11	10	6	8	6	Oxidation (M)	23661	Glutathione hydrolase light chain 2 OS=Homo sapiens OX=9606 GN=GGTLC2 PE=2 SV=4
608	1579	O00526	132.41	29	29	29	29	28	28	28	28	28	28	34050000	35560000	42985000	47035000	46817000	41111000	47389000	46589000	43479000	5	5	13	10	12	7	7	6	5	7	6	Carbamidomethylation	19438	Uroplakin-2 OS=Homo sapiens OX=9606 GN=UPK2 PE=1 SV=2
1460	1251	Q04756	132.32	14	0	1	3	4	2	6	6	11	6			4398	513270	643310	1929700	3803900	4453800	1915200	5	4	0	1	1	1	1	2	3	4	3	Carbamidomethylation	70682	Hepatocyte growth factor activator OS=Homo sapiens OX=9606 GN=HGFAC PE=1 SV=1
959	1095	P10599	132.24	63	30	63	52	44	46	30	35	44	44	4561500	7574600	7003100	10947000	13425000	9161600	12056000	10922000	12369000	7	7	3	8	6	4	4	3	4	4	5	Carbamidomethylation	11737	Thioredoxin OS=Homo sapiens OX=9606 GN=TXN PE=1 SV=3
1203	780	P10586	132.14	7	0	0	0	5	3	2	3	3	2				1688800	2287500	1216100	1742800	365130	1545100	8	8	0	0	0	7	5	3	4	3	4	Carbamidomethylation; Oxidation (M); Acetylation (N-term)	212877	Receptor-type tyrosine-protein phosphatase F OS=Homo sapiens OX=9606 GN=PTPRF PE=1 SV=2
1087	942	Q92520	132.06	47	0	0	0	32	26	32	18	29	21				7499000	7890600	7235200	8496200	8730500	7141600	7	7	0	0	0	5	5	9	5	4	5	Carbamidomethylation; Oxidation (M)	24680	Protein FAM3C OS=Homo sapiens OX=9606 GN=FAM3C PE=1 SV=1
631	750	P12035	132.03	10	9	5	9	7	10	10	9	8	7					0	0		0		11	1	9	5	7	7	12	9	7	7	5		64417	Keratin type II cytoskeletal 3 OS=Homo sapiens OX=9606 GN=KRT3 PE=1 SV=3
1185	631	Q9H3S7	132.02	11	5	7	8	1	0	1	0	1	2	864590	1451000	1393200	270570		255370		217900	566050	12	12	6	7	8	2	0	1	0	1	2		178972	Tyrosine-protein phosphatase non-receptor type 23 OS=Homo sapiens OX=9606 GN=PTPN23 PE=1 SV=1
1007	1077	Q96FQ6	131.96	82	34	34	21	64	39	53	73	71	53	1480100	1385400	1163400	8529300	8496900	5833800	9705600	8909600	6061800	6	6	3	3	2	4	4	5	6	6	4	Carbamidomethylation; Acetylation (N-term)	11801	Protein S100-A16 OS=Homo sapiens OX=9606 GN=S100A16 PE=1 SV=1
968	896	P17612	131.87	23	9	11	4	13	17	18	11	10	10	1188500	1052100	66115	3534800	2631800	2834600	2588100	945540	1632300	7	7	4	4	2	6	6	5	5	4	4	Pyro-glu from Q	40590	cAMP-dependent protein kinase catalytic subunit alpha OS=Homo sapiens OX=9606 GN=PRKACA PE=1 SV=2
1116	821	O95433	131.84	37	0	0	0	28	14	17	21	12	15				1582200	1646200	1712400	1904700	1090200	1171700	9	9	0	0	0	7	4	5	7	4	4	Carbamidomethylation	38274	Activator of 90 kDa heat shock protein ATPase homolog 1 OS=Homo sapiens OX=9606 GN=AHSA1 PE=1 SV=1
1309	1217	P24298	131.74	15	0	0	0	12	14	8	12	7	12				1711100	7226400	3326700	1689700	2856200	3261400	6	6	0	0	0	4	4	3	3	3	4	Carbamidomethylation; Oxidation (M); Acetylation (N-term); Pyro-glu from Q	54637	Alanine aminotransferase 1 OS=Homo sapiens OX=9606 GN=GPT PE=1 SV=3
1187	781	P26012	131.63	15	8	6	6	4	1	10	12	4	2	503950	446570	359510	122600	217860	1243000	1748400	523270	0	8	8	4	3	3	2	1	5	6	2	1	Carbamidomethylation	85632	Integrin beta-8 OS=Homo sapiens OX=9606 GN=ITGB8 PE=1 SV=1
917	676	Q13018	131.6	12	6	8	6	2	1	3	2	2	2	1709500	1398500	1507400	1163200	373870	592460	740520	732090	737450	13	13	7	8	7	4	2	5	4	4	3	Carbamidomethylation	168600	Secretory phospholipase A2 receptor OS=Homo sapiens OX=9606 GN=PLA2R1 PE=1 SV=2
709	1491	Q9NRA2	131.52	10	7	6	7	7	7	7	7	7	10	5516500	3870500	3215900	12376000	13540000	12190000	12352000	12204000	9720600	8	8	6	6	6	8	7	6	7	6	8	Carbamidomethylation	54640	Sialin OS=Homo sapiens OX=9606 GN=SLC17A5 PE=1 SV=2
856	1002	P11117	131.45	23	6	4	9	17	17	17	21	13	13	7882400	8322000	8397100	70730000	42713000	55584000	87932000	28961000	35961000	7	7	3	2	5	6	5	7	11	4	6	Carbamidomethylation	48344	Lysosomal acid phosphatase OS=Homo sapiens OX=9606 GN=ACP2 PE=1 SV=3
1049	979	O43866	131.33	38	0	0	0	31	25	22	25	22	22				3117100	4234500	3093100	3296900	3788400	4217500	7	6	0	0	0	5	6	6	7	5	6	Carbamidomethylation	38088	CD5 antigen-like OS=Homo sapiens OX=9606 GN=CD5L PE=1 SV=1
1201	1676	P01615	131.24	49	0	0	0	48	49	36	36	37	49				20013000	21572000	23919000	27008000	607360	25528000	6	4	0	0	0	4	6	3	5	4	5	Carbamidomethylation	12957	Immunoglobulin kappa variable 2D-28 OS=Homo sapiens OX=9606 GN=IGKV2D-28 PE=1 SV=2
1201	1677	A0A075B6P5	131.24	49	0	0	0	48	49	36	36	37	49				20013000	21572000	23919000	27008000	607360	25528000	6	4	0	0	0	4	6	3	5	4	5	Carbamidomethylation	12957	Immunoglobulin kappa variable 2-28 OS=Homo sapiens OX=9606 GN=IGKV2-28 PE=3 SV=1
990	842	Q92692	131.15	23	0	3	0	21	13	10	14	9	20		95164		7126900	7746600	6100100	5903800	6424100	9060500	7	7	0	1	0	6	7	4	6	7	7	Carbamidomethylation	57742	Nectin-2 OS=Homo sapiens OX=9606 GN=NECTIN2 PE=1 SV=1
731	1322	P62805	131.11	54	12	12	12	44	54	54	44	44	44	587270	802110	710010	70391000	76786000	77654000	67068000	58301000	66941000	5	5	2	3	2	8	8	11	8	8	8	Oxidation (M)	11367	Histone H4 OS=Homo sapiens OX=9606 GN=HIST1H4A PE=1 SV=2
1138	715	P07225	131.06	16	0	0	0	15	10	15	7	4	6				2619100	2035100	1999400	2746100	3138400	3063700	8	8	0	0	0	7	5	7	4	3	4	Carbamidomethylation	75123	Vitamin K-dependent protein S OS=Homo sapiens OX=9606 GN=PROS1 PE=1 SV=1
981	884	O75503	131.03	23	0	0	0	23	17	19	16	18	17				11483000	3354300	5626600	6333800	5086200	6588800	7	7	0	0	0	7	6	7	6	6	7	Carbamidomethylation	41497	Ceroid-lipofuscinosis neuronal protein 5 OS=Homo sapiens OX=9606 GN=CLN5 PE=1 SV=2
1217	813	O43242	131	20	6	3	0	9	11	7	15	11	11	108450	86984		802580	1964700	1395700	2322800	2451000	1896000	7	7	2	1	0	4	4	2	5	4	4		60978	26S proteasome non-ATPase regulatory subunit 3 OS=Homo sapiens OX=9606 GN=PSMD3 PE=1 SV=2
1238	1233	Q8TBF2	130.99	46	31	46	42	7	23	19	18	23	23	1299000	2091800	1629800	0	12693000	11902000	459100	9989800	518160	6	6	3	6	4	1	2	2	2	2	3	Carbamidomethylation; Acetylation (N-term)	21223	Prostamide/prostaglandin F synthase OS=Homo sapiens OX=9606 GN=PRXL2B PE=1 SV=1
956	1131	Q9BZR6	130.82	20	0	0	0	20	17	16	16	17	17				4455200	4621100	3034500	4513500	4035100	8508300	8	8	0	0	0	9	7	6	5	5	9	Carbamidomethylation	50708	Reticulon-4 receptor OS=Homo sapiens OX=9606 GN=RTN4R PE=1 SV=1
906	1478	Q93077	130.75	44	15	33	18	44	44	44	44	44	41	383860	1253700	303140	19382000	17919000	20843000	28744000	27236000	13333000	6	6	1	3	1	5	7	8	8	8	4		14105	Histone H2A type 1-C OS=Homo sapiens OX=9606 GN=HIST1H2AC PE=1 SV=3
906	1479	Q7L7L0	130.75	44	15	33	18	44	44	44	44	44	41	383860	1253700	303140	19382000	17919000	20843000	28744000	27236000	13333000	6	6	1	3	1	5	7	8	8	8	4		14121	Histone H2A type 3 OS=Homo sapiens OX=9606 GN=HIST3H2A PE=1 SV=3
1142	1140	Q11201	130.64	21	0	0	0	21	14	13	17	17	21				3109500	2561700	2096800	2520500	2466900	4708000	5	5	0	0	0	5	3	3	5	5	9	Carbamidomethylation	39075	CMP-N-acetylneuraminate-beta-galactosamide-alpha-2 3-sialyltransferase 1 OS=Homo sapiens OX=9606 GN=ST3GAL1 PE=2 SV=1
1016	729	P50135	130.63	39	11	15	25	19	15	15	14	19	8	216530	628880	747780	829800	1146900	421290	612890	1354400	1037900	8	8	2	3	5	4	4	4	6	5	3	Carbamidomethylation; Acetylation (N-term)	33295	Histamine N-methyltransferase OS=Homo sapiens OX=9606 GN=HNMT PE=1 SV=1
1141	1426	Q93091	130.55	38	7	7	7	29	29	29	24	33	24	316140	359990	290080	13495000	10454000	12736000	12326000	12781000	11117000	5	5	1	2	1	4	5	6	3	5	3	Carbamidomethylation	17196	Ribonuclease K6 OS=Homo sapiens OX=9606 GN=RNASE6 PE=1 SV=2
773	1120	P11234	130.53	32	32	32	32	22	26	25	17	29	25	9641000	5215900	7043200	26095000	36266000	27965000	8605100	30513000	26050000	8	5	8	6	6	5	7	7	3	8	4	Oxidation (M)	23409	Ras-related protein Ral-B OS=Homo sapiens OX=9606 GN=RALB PE=1 SV=1
806	1087	P43353	130.43	13	9	10	10	13	13	10	9	11	10	335750	832550	755610	2013400	2169800	1978300	1640900	1281100	1578400	6	4	4	6	7	6	9	5	5	5	5	Pyro-glu from Q	51840	Aldehyde dehydrogenase family 3 member B1 OS=Homo sapiens OX=9606 GN=ALDH3B1 PE=1 SV=1
950	695	Q09666	130.37	2	0	0	0	1	1	1	1	1	1	214410	339980	281610	1951700	2049100	2604000	2502500	2268800	1246100	11	11	2	3	2	5	6	7	7	5	4		629114	Neuroblast differentiation-associated protein AHNAK OS=Homo sapiens OX=9606 GN=AHNAK PE=1 SV=2
1063	789	Q15257	130.34	41	13	17	7	19	11	20	11	23	20	362940	559240	230620	2035700	1359100	1059300	956630	2104800	1473700	9	9	2	4	1	6	2	4	3	7	5	Acetylation (N-term)	40668	Serine/threonine-protein phosphatase 2A activator OS=Homo sapiens OX=9606 GN=PTPA PE=1 SV=3
962	1051	P23468	130.23	6	1	2	1	2	3	4	3	3	3		86588		329410	193740	302020	257060	195650	198790	9	6	3	3	2	5	5	6	6	5	5	Carbamidomethylation	214758	Receptor-type tyrosine-protein phosphatase delta OS=Homo sapiens OX=9606 GN=PTPRD PE=1 SV=2
947	975	O75844	129.9	19	13	16	4	14	14	7	10	8	7	1919800	2426000	783220	2860500	2767500	1377800	56268000	1856000	1535800	9	9	5	7	2	6	6	3	5	5	3		54813	CAAX prenyl protease 1 homolog OS=Homo sapiens OX=9606 GN=ZMPSTE24 PE=1 SV=2
721	1064	P19075	129.72	32	18	25	29	14	14	29	29	21	18	3675600	1890100	3665000	21256000	22028000	24644000	23245000	22013000	22437000	6	6	5	5	5	5	6	9	10	7	7	Carbamidomethylation; Pyro-glu from Q	26044	Tetraspanin-8 OS=Homo sapiens OX=9606 GN=TSPAN8 PE=1 SV=1
724	679	Q93050	129.65	16	5	10	9	11	8	13	4	6	10	3773000	5563700	4448900	7093300	8139900	6302500	5146600	6602700	9436500	9	9	4	7	9	7	6	8	3	5	9	Carbamidomethylation	96413	V-type proton ATPase 116 kDa subunit a isoform 1 OS=Homo sapiens OX=9606 GN=ATP6V0A1 PE=1 SV=3
862	1165	P15153	129.52	27	19	20	19	20	19	19	19	26	19		111030		144980				163350		9	1	5	4	3	4	5	7	9	7	5	Carbamidomethylation	21429	Ras-related C3 botulinum toxin substrate 2 OS=Homo sapiens OX=9606 GN=RAC2 PE=1 SV=1
1245	912	Q8IYD1	129.48	15	2	2	2	3	10	5	6	1	8									1063600	7	1	1	1	1	3	5	3	2	4	4	Carbamidomethylation	68883	Eukaryotic peptide chain release factor GTP-binding subunit ERF3B OS=Homo sapiens OX=9606 GN=GSPT2 PE=1 SV=2
1287	1094	Q9UBG3	129.17	24	0	0	0	15	12	15	17	17	17				2133200	2461000	4001300	4504700	5403300	5218100	6	6	0	0	0	2	3	3	4	6	4	Carbamidomethylation	53533	Cornulin OS=Homo sapiens OX=9606 GN=CRNN PE=1 SV=1
720	943	P10114	128.7	46	24	23	24	40	42	34	34	28	46		0		687430	364740	562610	0	0	607310	8	1	6	4	5	8	7	8	7	6	8		20615	Ras-related protein Rap-2a OS=Homo sapiens OX=9606 GN=RAP2A PE=1 SV=1
688	1346	A0A0C4DH42	128.61	43	0	9	6	24	23	23	31	30	43										11	0	0	1	1	12	9	5	11	12	11	Carbamidomethylation	12698	Immunoglobulin heavy variable 3-66 OS=Homo sapiens OX=9606 GN=IGHV3-66 PE=3 SV=1
688	1362	P01767	128.61	43	0	9	6	24	23	23	31	30	43										11	0	0	1	1	12	9	5	11	12	11	Carbamidomethylation	12770	Immunoglobulin heavy variable 3-53 OS=Homo sapiens OX=9606 GN=IGHV3-53 PE=1 SV=2
902	778	Q05655	128.48	19	10	11	10	4	11	4	9	3	5	1625000	2159400	1031800	171250	1422800	475720	1592900	274640	633350	12	11	6	7	8	3	7	3	6	2	3	Carbamidomethylation; Oxidation (M)	77505	Protein kinase C delta type OS=Homo sapiens OX=9606 GN=PRKCD PE=1 SV=2
1236	1915	P06310	128.33	32	20	20	0	32	32	20	20	32	32	63164	114740		12212000	15630000	10428000	16090000	18509000	16506000	4	2	1	1	0	4	6	2	2	4	5	Carbamidomethylation	13185	Immunoglobulin kappa variable 2-30 OS=Homo sapiens OX=9606 GN=IGKV2-30 PE=3 SV=2
1162	741	O43865	128.17	22	0	0	0	14	16	12	12	3	11				1624900	1423900	1892000	1322200	173860	1633900	8	6	0	0	0	7	5	6	4	2	5	Carbamidomethylation; Pyro-glu from Q	58952	S-adenosylhomocysteine hydrolase-like protein 1 OS=Homo sapiens OX=9606 GN=AHCYL1 PE=1 SV=2
955	736	P48506	128.16	24	21	14	13	6	4	6	5	3	6	1262500	883150	859350	1119200	1225100	1036400	2426100	1756800	1112300	10	10	9	7	7	4	2	3	3	2	4	Carbamidomethylation	72766	Glutamate--cysteine ligase catalytic subunit OS=Homo sapiens OX=9606 GN=GCLC PE=1 SV=2
1311	699	O15455	128.05	13	3	7	5	3	3	1	3	3	1	541040	939250	1123800	804880	361030	262680	132210	403770	292410	9	9	3	5	4	2	2	1	1	2	1	Carbamidomethylation	103829	Toll-like receptor 3 OS=Homo sapiens OX=9606 GN=TLR3 PE=1 SV=1
1060	1557	O43657	127.95	19	5	15	10	15	15	19	19	15	15	604530	11119000	5255400	27431000	21755000	35266000	32199000	20173000	20365000	3	3	1	3	1	7	3	5	6	5	3	Carbamidomethylation	27563	Tetraspanin-6 OS=Homo sapiens OX=9606 GN=TSPAN6 PE=1 SV=1
1421	963	Q9H0B6	127.87	15	8	9	4	0	7	5	0	4	3	59848									7	1	4	5	2	0	2	2	0	1	1	Carbamidomethylation	68935	Kinesin light chain 2 OS=Homo sapiens OX=9606 GN=KLC2 PE=1 SV=1
657	848	Q01546	127.73	13	8	5	11	7	8	9	8	9	8			136500					173260		10	2	6	5	8	9	8	9	8	7	6		65841	Keratin type II cytoskeletal 2 oral OS=Homo sapiens OX=9606 GN=KRT76 PE=1 SV=2
680	1097	P05109	127.7	63	25	20	32	47	61	52	43	45	61	296460	204440	619850	39845000	40552000	28101000	43568000	32278000	42634000	11	11	2	2	3	12	12	7	8	7	10	Carbamidomethylation	10835	Protein S100-A8 OS=Homo sapiens OX=9606 GN=S100A8 PE=1 SV=1
1191	1244	Q6PCB0	127.66	19	0	4	0	9	5	10	10	15	15		99035		7662100	1694800	8323300	10014000	7903200	10573000	5	5	0	1	0	3	1	6	7	4	5	Oxidation (M); Acetylation (N-term)	46804	von Willebrand factor A domain-containing protein 1 OS=Homo sapiens OX=9606 GN=VWA1 PE=1 SV=1
1139	875	Q14240	127.56	24	7	7	3	4	19	12	9	10	9					1112700	472990		941920		8	3	2	2	1	3	7	4	4	3	4		46402	Eukaryotic initiation factor 4A-II OS=Homo sapiens OX=9606 GN=EIF4A2 PE=1 SV=2
1459	1058	Q8IWV2	127.53	10	0	0	0	5	1	3	5	8	4				967360	256910	841270	681260	1660800	201400	6	6	0	0	0	3	1	2	3	5	2	Carbamidomethylation	113454	Contactin-4 OS=Homo sapiens OX=9606 GN=CNTN4 PE=1 SV=1
1149	874	Q04446	127.16	20	3	3	3	15	5	11	7	17	3	220560	241910	253270	2499300	1384900	1214900	898240	2918900	1494700	7	7	1	1	1	6	2	4	3	8	3	Carbamidomethylation	80474	1 4-alpha-glucan-branching enzyme OS=Homo sapiens OX=9606 GN=GBE1 PE=1 SV=3
777	802	P28161	127.06	56	6	5	6	22	20	52	26	37	21		85670		2355700	654450	5797300	2911500	3962700	2827000	10	7	1	1	1	8	7	11	7	11	7	Carbamidomethylation	25745	Glutathione S-transferase Mu 2 OS=Homo sapiens OX=9606 GN=GSTM2 PE=1 SV=2
751	1440	P01706	127.02	55	0	0	0	34	55	27	34	34	27				7130400	6663600	3061300	10105000	9584300	6161200	6	3	0	0	0	12	14	7	7	8	8	Carbamidomethylation; Oxidation (M); Acetylation (N-term); Pyro-glu from Q	12644	Immunoglobulin lambda variable 2-11 OS=Homo sapiens OX=9606 GN=IGLV2-11 PE=1 SV=2
964	815	P17066	126.99	18	6	4	1	5	11	10	6	7	7	0				0	164380				11	3	2	2	1	3	7	5	6	6	8	Carbamidomethylation; Oxidation (M)	71028	Heat shock 70 kDa protein 6 OS=Homo sapiens OX=9606 GN=HSPA6 PE=1 SV=2
1310	1100	Q9H3S1	126.92	17	0	0	0	4	12	4	8	12	2				631090	2673000	888620	2350300	3069200	522140	7	7	0	0	0	3	5	3	4	5	1	Carbamidomethylation; Acetylation (N-term)	83574	Semaphorin-4A OS=Homo sapiens OX=9606 GN=SEMA4A PE=1 SV=2
876	710	P12931	126.87	24	12	11	13	14	13	14	14	17	11	415810	95097	488220	1688800	305310	1058700	1696000	1405600	1391700	8	4	6	5	6	5	5	6	5	6	4	Carbamidomethylation	59835	Proto-oncogene tyrosine-protein kinase Src OS=Homo sapiens OX=9606 GN=SRC PE=1 SV=3
1186	784	Q96G03	126.83	28	0	0	0	14	11	7	9	10	7				2668900	2853000	808550	1266400	2370400	1155400	13	13	0	0	0	6	7	3	3	5	3		68283	Phosphoglucomutase-2 OS=Homo sapiens OX=9606 GN=PGM2 PE=1 SV=4
1118	1195	O15143	126.77	18	13	18	13	9	10	15	18	5	9	961240	761610	777480	1278100	2599700	1275400	2515100	1230100	1940300	4	4	3	4	3	3	3	4	5	2	4	Carbamidomethylation; Acetylation (N-term)	40950	Actin-related protein 2/3 complex subunit 1B OS=Homo sapiens OX=9606 GN=ARPC1B PE=1 SV=3
1148	836	Q02383	126.76	19	0	0	0	7	13	7	9	12	12				1457600	1357300	1443600	1412700	2446300	1453400	9	8	0	0	0	4	6	4	4	6	5	Carbamidomethylation	65445	Semenogelin-2 OS=Homo sapiens OX=9606 GN=SEMG2 PE=1 SV=1
920	1313	P84085	126.71	31	19	12	12	27	27	23	19	31	27				294440	227490			248650	263920	6	2	2	1	1	9	7	7	4	7	6	Carbamidomethylation; Oxidation (M); Acetylation (N-term)	20530	ADP-ribosylation factor 5 OS=Homo sapiens OX=9606 GN=ARF5 PE=1 SV=2
1344	1012	Q8NCC3	126.68	18	0	0	0	12	8	15	12	15	8				1756800	2187300	3194100	2432500	2748800	1491700	5	5	0	0	0	3	3	5	3	4	2	Carbamidomethylation	46658	Group XV phospholipase A2 OS=Homo sapiens OX=9606 GN=PLA2G15 PE=1 SV=2
949	768	P00326	126.56	31	9	9	5	18	15	17	21	11	11	429360	388650	351090	895020	1566800	768910	1258000	1316400	899630	10	8	3	3	2	6	6	5	7	5	5	Carbamidomethylation	39868	Alcohol dehydrogenase 1C OS=Homo sapiens OX=9606 GN=ADH1C PE=1 SV=2
1183	1591	Q15836	126.49	65	58	40	58	65	31	59	31	65	58	315700		328640	730450		976700		967930	1089500	5	1	3	2	3	5	3	3	3	3	3	Acetylation (N-term)	11309	Vesicle-associated membrane protein 3 OS=Homo sapiens OX=9606 GN=VAMP3 PE=1 SV=3
1143	794	Q9BW30	126.44	56	0	0	0	31	42	36	40	45	32				2599600	3836500	2665000	2356800	2090200	2242500	8	8	0	0	0	4	6	5	5	6	4	Carbamidomethylation; Acetylation (N-term)	18985	Tubulin polymerization-promoting protein family member 3 OS=Homo sapiens OX=9606 GN=TPPP3 PE=1 SV=1
555	1052	P13929	126.37	15	7	7	7	11	12	12	14	15	13										7	0	6	3	5	10	6	13	9	18	10	Carbamidomethylation; Acetylation (N-term)	46987	Beta-enolase OS=Homo sapiens OX=9606 GN=ENO3 PE=1 SV=5
1155	927	Q9NX62	126.23	24	0	0	0	22	15	14	15	16	18				2687000	1868900	1528000	2987600	2885900	2074500	7	6	0	0	0	6	4	5	5	4	5	Carbamidomethylation	38681	Inositol monophosphatase 3 OS=Homo sapiens OX=9606 GN=IMPAD1 PE=1 SV=1
848	1399	Q14210	125.92	58	20	58	47	31	31	31	31	31	31	4185500	4807200	5082900	7619500	7205000	6023800	10975000	9130800	6339300	4	4	5	6	5	7	6	5	6	6	4	Carbamidomethylation	13286	Lymphocyte antigen 6D OS=Homo sapiens OX=9606 GN=LY6D PE=1 SV=1
1094	881	Q9H0T7	125.8	54	25	17	12	34	18	20	19	19	24	272200	340000	238190	891660	831210	848140	478880	651490	680150	8	7	4	3	2	4	3	5	3	4	4		23491	Ras-related protein Rab-17 OS=Homo sapiens OX=9606 GN=RAB17 PE=1 SV=2
1023	1174	Q15846	125.68	14	0	0	0	14	14	10	14	14	12				10221000	10326000	8994300	12175000	11124000	10608000	6	6	0	0	0	6	6	4	6	6	8		54215	Clusterin-like protein 1 OS=Homo sapiens OX=9606 GN=CLUL1 PE=2 SV=1
1158	923	P51858	125.65	55	0	0	0	30	23	27	44	30	27				2448900	2059600	2260000	2390200	2822600	2119500	8	8	0	0	0	6	4	4	6	5	4	Carbamidomethylation	26788	Hepatoma-derived growth factor OS=Homo sapiens OX=9606 GN=HDGF PE=1 SV=1
553	1133	P35030	125.61	16	12	12	9	9	9	9	7	11	9	54580000	22321000	45937000	4054000	1959300	8461700	19626000	11001000	13013000	16	11	19	10	10	6	4	8	6	8	9	Carbamidomethylation; Oxidation (M); Acetylation (N-term)	32529	Trypsin-3 OS=Homo sapiens OX=9606 GN=PRSS3 PE=1 SV=2
1006	785	P35998	125.51	26	0	18	9	8	20	18	9	14	20		609410	184160	553350	1140000	1219500	502510	889250	1287100	8	8	0	5	2	3	7	5	4	5	6	Carbamidomethylation	48634	26S proteasome regulatory subunit 7 OS=Homo sapiens OX=9606 GN=PSMC2 PE=1 SV=3
1167	937	Q6PHR2	125.49	21	6	10	3	16	6	6	13	18	10	323000	664220	297900	3989400	3023100	2462300	2588300	5746700	2963000	6	6	2	3	1	4	4	2	3	6	3	Carbamidomethylation; Acetylation (N-term)	53445	Serine/threonine-protein kinase ULK3 OS=Homo sapiens OX=9606 GN=ULK3 PE=1 SV=2
1008	837	Q9BUP0	125.27	37	0	0	0	27	28	37	31	20	33				2238200	2651100	3193500	2639800	1794100	3011500	8	7	0	0	0	6	6	8	6	4	7	Carbamidomethylation; Acetylation (N-term)	26928	EF-hand domain-containing protein D1 OS=Homo sapiens OX=9606 GN=EFHD1 PE=1 SV=1
1173	962	O15118	125.23	9	4	3	3	5	3	3	1	3	4	1277400	923880	1062400	2543200	2848300	1357400	771740	2372700	2708400	7	7	5	4	3	3	3	3	1	2	4	Carbamidomethylation; Pyro-glu from Q	142166	NPC intracellular cholesterol transporter 1 OS=Homo sapiens OX=9606 GN=NPC1 PE=1 SV=2
1264	1422	Q9H461	125.2	8	1	0	0	4	5	4	6	4	4	47295000			4725900	5368500	3417900	5906500	5187700	5252700	6	6	1	0	0	5	4	2	5	3	3	Carbamidomethylation	73300	Frizzled-8 OS=Homo sapiens OX=9606 GN=FZD8 PE=1 SV=1
1042	1197	Q9UL46	125.09	23	0	4	0	23	19	23	14	23	19		89189		8839800	6859000	10814000	7618400	9342300	7755700	7	7	0	1	0	6	5	7	5	6	5	Carbamidomethylation	27402	Proteasome activator complex subunit 2 OS=Homo sapiens OX=9606 GN=PSME2 PE=1 SV=4
1163	1675	P01717	125.08	44	0	0	0	44	43	43	44	44	44				3820800	3053100	3558500	5618700	4611100	5404900	6	2	0	0	0	4	5	4	6	4	6	Carbamidomethylation	12011	Immunoglobulin lambda variable 3-25 OS=Homo sapiens OX=9606 GN=IGLV3-25 PE=1 SV=2
901	2138	P01762	124.96	47	0	0	0	46	46	46	21	21	21				3319000	3444000	2608500	2970200	3996800	3334800	8	3	0	0	0	7	8	6	7	11	7	Carbamidomethylation; Pyro-glu from Q	12909	Immunoglobulin heavy variable 3-11 OS=Homo sapiens OX=9606 GN=IGHV3-11 PE=1 SV=2
1222	1159	A2NJV5	124.95	68	0	0	0	50	42	19	56	59	42				11160000	3778200	4015100	12055000	7622700	4851500	6	4	0	0	0	5	4	2	6	5	4	Carbamidomethylation	13085	Immunoglobulin kappa variable 2-29 OS=Homo sapiens OX=9606 GN=IGKV2-29 PE=3 SV=2
1419	910	Q1MSJ5	124.93	10	5	5	4	2	0	3	0	0	1	245390	328140	323160	173300		208940			68484	9	8	4	4	4	2	0	2	0	0	1		145522	Centrosome and spindle pole-associated protein 1 OS=Homo sapiens OX=9606 GN=CSPP1 PE=1 SV=4
878	1050	P22692	124.77	33	0	0	0	18	15	21	15	21	30				6759300	5951200	10012000	9170500	9930800	10069000	7	7	0	0	0	7	6	9	10	9	7	Carbamidomethylation; Pyro-glu from Q	27934	Insulin-like growth factor-binding protein 4 OS=Homo sapiens OX=9606 GN=IGFBP4 PE=1 SV=2
1034	709	P10636	124.74	17	0	0	0	13	14	8	14	6	9				2402200	4461400	2384000	2836100	709490	1977400	9	9	0	0	0	8	8	4	7	3	5	Acetylation (N-term)	78928	Microtubule-associated protein tau OS=Homo sapiens OX=9606 GN=MAPT PE=1 SV=5
1248	908	Q13630	124.62	34	11	11	6	15	17	21	19	11	13	255810	302030	132930	1136200	1062500	2261200	1403900	1779600	642860	6	6	2	2	1	3	3	5	3	3	2	Carbamidomethylation	35893	GDP-L-fucose synthase OS=Homo sapiens OX=9606 GN=TSTA3 PE=1 SV=1
967	1015	Q9UJ70	124.56	30	18	18	18	22	13	24	30	20	16	383070	339940	469700	1672800	1392100	2048500	3258300	2612100	1701900	6	6	3	3	3	5	3	6	8	5	4	Carbamidomethylation; Acetylation (N-term)	37376	N-acetyl-D-glucosamine kinase OS=Homo sapiens OX=9606 GN=NAGK PE=1 SV=4
863	1293	O95154	124.37	28	11	11	11	17	21	28	28	21	28	712100	587900	471350	16123000	18916000	23828000	14309000	14827000	19825000	5	4	2	2	2	6	5	10	8	5	9	Carbamidomethylation; Pyro-glu from Q	37206	Aflatoxin B1 aldehyde reductase member 3 OS=Homo sapiens OX=9606 GN=AKR7A3 PE=1 SV=2
945	950	O00506	124.16	16	16	13	16	12	5	15	9	8	12	181370		174170							6	1	8	5	7	4	2	6	3	3	4	Carbamidomethylation; Oxidation (M)	48112	Serine/threonine-protein kinase 25 OS=Homo sapiens OX=9606 GN=STK25 PE=1 SV=1
1214	1337	Q969P0	124.13	13	5	0	5	13	12	8	10	7	12	42923		77445	8039800	6090500	2553300	10391000	4198000	4981400	4	4	1	0	1	5	4	2	6	2	5	Carbamidomethylation	65034	Immunoglobulin superfamily member 8 OS=Homo sapiens OX=9606 GN=IGSF8 PE=1 SV=1
1425	1160	Q96DA0	124.11	44	0	0	0	34	16	16	30	18	16				3990500	2562700	2533100	4353600	1663900	1579500	5	5	0	0	0	5	2	2	3	3	2		22739	Zymogen granule protein 16 homolog B OS=Homo sapiens OX=9606 GN=ZG16B PE=1 SV=3
1368	1167	P38571	124.08	19	3	0	0	16	6	5	9	9	11	24136			6784800	3345700	4251300	5917400	5333500	6022700	5	5	1	0	0	4	2	2	3	3	4	Carbamidomethylation	45419	Lysosomal acid lipase/cholesteryl ester hydrolase OS=Homo sapiens OX=9606 GN=LIPA PE=1 SV=2
710	746	O00338	124.01	32	7	3	10	32	25	27	28	28	29	51799	414390	649350	9152000	6669100	7403700	7462300	7380400	5780800	8	8	3	1	3	12	10	8	8	8	7	Acetylation (N-term)	34880	Sulfotransferase 1C2 OS=Homo sapiens OX=9606 GN=SULT1C2 PE=1 SV=1
1343	1328	P20336	123.99	29	7	5	7	23	12	18	5	12	5						0				4	1	2	1	1	3	4	3	2	3	1	Carbamidomethylation	24984	Ras-related protein Rab-3A OS=Homo sapiens OX=9606 GN=RAB3A PE=1 SV=1
824	1245	P60033	123.72	28	19	12	12	19	19	28	19	19	15	4585900	2677100	4786300	34385000	33986000	20590000	30369000	18885000	23858000	5	5	5	4	4	10	5	7	5	5	6	Carbamidomethylation; Pyro-glu from Q	25809	CD81 antigen OS=Homo sapiens OX=9606 GN=CD81 PE=1 SV=1
790	1273	P17931	123.69	26	20	16	20	14	22	14	24	22	23	5364100	2026700	6229900	10969000	7090500	9914500	16337000	10572000	15908000	6	6	5	3	7	5	5	7	8	5	8	Carbamidomethylation	26152	Galectin-3 OS=Homo sapiens OX=9606 GN=LGALS3 PE=1 SV=5
1062	904	P02545	123.62	13	0	0	0	10	10	4	10	11	9				2931500	1732900	712170	2361000	2776600	2342500	8	8	0	0	0	6	6	3	6	7	6		74140	Prelamin-A/C OS=Homo sapiens OX=9606 GN=LMNA PE=1 SV=1
1069	1261	Q86T13	123.58	23	0	0	0	23	9	10	23	23	14				12947000	8039400	6005900	16612000	14087000	11935000	4	4	0	0	0	7	3	3	6	7	7	Carbamidomethylation	51636	C-type lectin domain family 14 member A OS=Homo sapiens OX=9606 GN=CLEC14A PE=1 SV=1
1402	1610	Q9GZP8	123.57	44	0	0	0	44	20	25	33	44	44				1365500	168690	798310	924380	1027600	946920	4	4	0	0	0	5	1	2	2	4	4	Pyro-glu from Q	10897	Immortalization up-regulated protein OS=Homo sapiens OX=9606 GN=IMUP PE=1 SV=1
1134	1181	Q9NUN5	123.55	18	9	9	9	10	14	2	11	9	11	1361700	3062100	3184600	4615200	4934200	1637600	8640200	4567300	11203000	6	6	3	4	4	4	3	1	3	4	4	Carbamidomethylation; Acetylation (N-term)	61389	Probable lysosomal cobalamin transporter OS=Homo sapiens OX=9606 GN=LMBRD1 PE=1 SV=1
1169	1068	P06748	123.51	27	0	0	0	21	27	20	13	18	13				3415800	3405900	3524000	2548100	2196800	2083200	5	5	0	0	0	7	6	4	4	4	3		32575	Nucleophosmin OS=Homo sapiens OX=9606 GN=NPM1 PE=1 SV=2
1232	911	Q9NQW7	123.41	18	4	4	5	8	7	5	10	14	8	149510	165100	239390	1342800	1235300	1423900	1698800	2292300	1695000	8	8	1	1	2	3	3	2	4	6	3	Carbamidomethylation	69918	Xaa-Pro aminopeptidase 1 OS=Homo sapiens OX=9606 GN=XPNPEP1 PE=1 SV=3
1043	773	P23381	123.31	25	0	0	0	14	12	16	11	11	22				4014700	4052800	4674400	3632600	3716300	5246900	9	9	0	0	0	5	8	6	4	4	8	Carbamidomethylation	53165	Tryptophan--tRNA ligase cytoplasmic OS=Homo sapiens OX=9606 GN=WARS PE=1 SV=2
1096	1296	O43488	123.28	24	18	3	13	18	14	24	18	8	18	527660	333140	560970	8623200	2653200	6658600	6473300	641020	11478000	4	3	3	1	2	5	3	4	5	2	7	Carbamidomethylation	39589	Aflatoxin B1 aldehyde reductase member 2 OS=Homo sapiens OX=9606 GN=AKR7A2 PE=1 SV=3
910	968	P61019	123.28	42	22	22	22	26	28	32	15	26	18	1359500	1398900	1347400	4938800	5692300	7045700	2801200	6159600	4701700	8	7	4	4	5	5	6	7	3	7	4	Carbamidomethylation; Acetylation (N-term)	23546	Ras-related protein Rab-2A OS=Homo sapiens OX=9606 GN=RAB2A PE=1 SV=1
926	1821	P41181	122.83	20	6	13	9	16	16	15	16	15	16	2124000	32131000	29733000	74858000	69302000	69478000	69836000	72990000	79335000	13	12	4	7	6	3	5	3	5	5	5		28838	Aquaporin-2 OS=Homo sapiens OX=9606 GN=AQP2 PE=1 SV=1
1114	692	O60749	122.8	28	11	11	9	16	5	6	7	4	4	392060	475920	331930	1536100	578800	1240500	1242400	669670	620270	11	10	5	5	4	5	2	3	3	2	2	Carbamidomethylation	58471	Sorting nexin-2 OS=Homo sapiens OX=9606 GN=SNX2 PE=1 SV=2
1578	1278	Q96CX2	122.77	24	0	0	0	7	11	24	7	4	7				1019000	1759400	1721500	1313400	324720	1077000	4	4	0	0	0	2	2	4	2	1	2	Carbamidomethylation	35701	BTB/POZ domain-containing protein KCTD12 OS=Homo sapiens OX=9606 GN=KCTD12 PE=1 SV=1
1098	1476	Q8TCD5	122.62	31	10	6	0	21	21	21	27	21	21	128120	165770		13605000	13823000	9665900	8829200	10086000	13437000	5	5	2	1	0	6	6	4	4	3	6	Carbamidomethylation	23383	5'(3')-deoxyribonucleotidase cytosolic type OS=Homo sapiens OX=9606 GN=NT5C PE=1 SV=2
1303	1092	Q8NCW5	122.39	36	0	0	0	31	11	20	21	17	19				4006700	1116100	3409400	4496200	2167500	3921400	7	7	0	0	0	5	2	4	4	4	3	Carbamidomethylation	31675	NAD(P)H-hydrate epimerase OS=Homo sapiens OX=9606 GN=NAXE PE=1 SV=2
1100	1062	P36969	122.38	49	32	11	17	31	22	26	6	25	22	3127700	1223000	1998400	3944800	2140500	2718100	1534200	2650900	2532500	7	7	7	4	5	4	2	4	1	2	3	Carbamidomethylation; Oxidation (M); Acetylation (N-term)	22175	Phospholipid hydroperoxide glutathione peroxidase OS=Homo sapiens OX=9606 GN=GPX4 PE=1 SV=3
1337	958	Q8N9N7	122.37	46	13	24	0	15	10	23	13	10	13	79604	372930		1119300	1265300	1033700	1581400	1169800	1541300	7	7	1	2	0	3	2	4	3	2	3	Carbamidomethylation	26754	Leucine-rich repeat-containing protein 57 OS=Homo sapiens OX=9606 GN=LRRC57 PE=1 SV=1
1226	1102	P53675	122.3	4	3	1	3	2	1	2	1	3	2								146540		7	1	4	2	3	3	2	3	1	5	2	Carbamidomethylation	187029	Clathrin heavy chain 2 OS=Homo sapiens OX=9606 GN=CLTCL1 PE=1 SV=2
643	1393	A0A0B4J1V1	122.11	35	0	0	6	34	34	34	34	35	34										9	0	0	0	1	10	10	8	11	15	12		12840	Immunoglobulin heavy variable 3-21 OS=Homo sapiens OX=9606 GN=IGHV3-21 PE=1 SV=1
1189	933	P18428	122.1	19	3	0	0	7	13	13	11	13	10	0			3638600	5612500	3110500	6553600	4622000	4565700	6	6	1	0	0	3	5	5	4	5	4	Carbamidomethylation	53384	Lipopolysaccharide-binding protein OS=Homo sapiens OX=9606 GN=LBP PE=1 SV=3
1296	1152	P62633	122.03	47	0	0	0	20	20	42	11	34	29				580230	1430100	2541400	647750	1044300	1782900	6	6	0	0	0	2	3	7	1	4	5	Carbamidomethylation	19463	Cellular nucleic acid-binding protein OS=Homo sapiens OX=9606 GN=CNBP PE=1 SV=1
774	1512	A0A0J9YX35	122.02	26	0	9	6	26	23	15	23	22	23										9	0	0	1	1	12	9	4	9	10	8		12823	Immunoglobulin heavy variable 3-64D OS=Homo sapiens OX=9606 GN=IGHV3-64D PE=3 SV=1
774	1594	A0A075B6Q5	122.02	25	0	9	6	25	23	15	23	22	23										9	0	0	1	1	12	9	4	9	10	8		12891	Immunoglobulin heavy variable 3-64 OS=Homo sapiens OX=9606 GN=IGHV3-64 PE=3 SV=1
774	1641	P0DP04	122.02	25	0	9	6	25	23	15	23	22	23										9	0	0	1	1	12	9	4	9	10	8		13017	Immunoglobulin heavy variable 3-43D OS=Homo sapiens OX=9606 GN=IGHV3-43D PE=3 SV=1
1346	2282	P56537	122.01	19	0	0	0	19	19	19	19	19	19				2561100	2256100	2119600	2488400	2779700	3256400	2	2	0	0	0	3	3	3	4	4	3	Carbamidomethylation; Acetylation (N-term)	26599	Eukaryotic translation initiation factor 6 OS=Homo sapiens OX=9606 GN=EIF6 PE=1 SV=1
1109	964	P09429	121.99	40	0	0	0	17	22	25	28	17	17				2571600	2001500	5595900	5260400	3169700	3067800	8	6	0	0	0	5	5	5	6	6	5	Carbamidomethylation	24894	High mobility group protein B1 OS=Homo sapiens OX=9606 GN=HMGB1 PE=1 SV=3
1017	786	P45974	121.89	20	6	6	4	3	10	10	3	8	11	389500	403750	271030	1292800	2301200	1178700	1336800	1981000	3417500	9	9	3	3	3	2	6	5	2	7	5		95786	Ubiquitin carboxyl-terminal hydrolase 5 OS=Homo sapiens OX=9606 GN=USP5 PE=1 SV=2
1095	882	P30533	121.89	30	0	0	0	18	17	10	22	18	23				2913500	1946400	651610	3830900	3500300	4615500	8	8	0	0	0	6	4	3	7	5	7		41466	Alpha-2-macroglobulin receptor-associated protein OS=Homo sapiens OX=9606 GN=LRPAP1 PE=1 SV=1
874	826	Q9P2R3	121.86	16	9	7	4	3	4	7	4	4	4	1480700	1637400	943230	910560	2132800	2767600	1351800	1457000	1503600	12	12	6	8	5	4	5	7	4	4	5	Carbamidomethylation; Acetylation (N-term)	128399	Rabankyrin-5 OS=Homo sapiens OX=9606 GN=ANKFY1 PE=1 SV=2
1338	844	P43490	121.85	30	14	12	3	5	7	6	4	0	0	458180	455880	52662	453430	342890	329280	310260			10	10	4	5	1	2	3	2	3	0	0	Carbamidomethylation	55521	Nicotinamide phosphoribosyltransferase OS=Homo sapiens OX=9606 GN=NAMPT PE=1 SV=1
1235	776	O43301	121.75	20	11	13	7	2	4	2	2	3	2	1498300	1767700	970300	185500	629330	131220	131670	604270	139660	10	10	6	7	4	1	2	1	1	2	1	Carbamidomethylation	74978	Heat shock 70 kDa protein 12A OS=Homo sapiens OX=9606 GN=HSPA12A PE=1 SV=2
1282	990	Q15113	121.72	29	0	0	0	16	3	25	20	11	12				4135100	1954600	4522800	4128500	3799100	3194500	6	6	0	0	0	4	1	6	5	4	3	Carbamidomethylation	47973	Procollagen C-endopeptidase enhancer 1 OS=Homo sapiens OX=9606 GN=PCOLCE PE=1 SV=2
828	1057	Q9Y3L5	121.51	40	24	18	24	34	37	29	29	23	40										7	0	6	3	5	7	6	6	6	5	7		20745	Ras-related protein Rap-2c OS=Homo sapiens OX=9606 GN=RAP2C PE=1 SV=1
817	971	Q9NZN3	121.29	18	7	6	4	5	14	12	12	14	12		116810								9	1	6	6	3	4	6	7	8	6	5	Oxidation (M)	60887	EH domain-containing protein 3 OS=Homo sapiens OX=9606 GN=EHD3 PE=1 SV=2
980	762	Q9NZD2	121.28	44	4	0	0	31	11	31	31	25	34	299130			3563600	1497500	4369300	4343900	4231100	5248800	9	9	1	0	0	8	4	7	7	5	7	Carbamidomethylation; Acetylation (N-term)	23850	Glycolipid transfer protein OS=Homo sapiens OX=9606 GN=GLTP PE=1 SV=3
1036	1111	Q9HAV0	121.21	23	14	14	14	16	23	20	10	14	10	394600	470490	422570	1594600	1931500	1836600	1175400	1523000	1804500	5	2	3	4	3	4	7	6	2	3	2	Carbamidomethylation; Acetylation (N-term)	37567	Guanine nucleotide-binding protein subunit beta-4 OS=Homo sapiens OX=9606 GN=GNB4 PE=1 SV=3
1182	2737	P04430	121.15	47	0	0	0	47	47	47	47	47	42				3668300	4801500	2843200	4922700	4822300	3833800	4	3	0	0	0	5	4	6	6	4	3	Carbamidomethylation	12618	Immunoglobulin kappa variable 1-16 OS=Homo sapiens OX=9606 GN=IGKV1-16 PE=1 SV=2
1026	1027	P04066	121.06	18	0	0	0	9	9	16	14	18	16				1326800	3689200	3805500	5305300	4943700	4123500	7	7	0	0	0	4	6	6	7	7	6	Pyro-glu from Q	53689	Tissue alpha-L-fucosidase OS=Homo sapiens OX=9606 GN=FUCA1 PE=1 SV=4
1124	1252	P35613	121.05	23	9	6	11	20	11	11	6	7	11	281920	507590	520580	7742300	5540600	4088800	1638600	2470400	4739500	5	5	3	3	3	6	4	4	2	2	4	Carbamidomethylation; Oxidation (M)	42200	Basigin OS=Homo sapiens OX=9606 GN=BSG PE=1 SV=2
1378	1271	O14908	120.82	25	11	17	11	19	5	5	11	11	5	269280	386390	239020	651200			700490	518850		4	3	2	3	2	3	1	1	3	3	1	Carbamidomethylation	36049	PDZ domain-containing protein GIPC1 OS=Homo sapiens OX=9606 GN=GIPC1 PE=1 SV=2
1055	770	Q9Y496	120.8	21	10	13	7	7	2	5	4	1	5	1304900	1463800	989130	124080	938810	655690	914450	117310	560920	12	12	7	9	4	3	1	3	3	1	3	Carbamidomethylation	80041	Kinesin-like protein KIF3A OS=Homo sapiens OX=9606 GN=KIF3A PE=1 SV=4
1050	1384	P49720	120.65	31	0	0	0	31	31	31	31	31	31				7587100	9532300	6939700	10322000	9403900	7444800	4	4	0	0	0	5	6	5	7	6	6	Carbamidomethylation; Acetylation (N-term)	22949	Proteasome subunit beta type-3 OS=Homo sapiens OX=9606 GN=PSMB3 PE=1 SV=2
805	1713	P10153	120.49	48	0	0	0	48	48	48	48	48	48				121000000	156140000	92175000	160870000	26808000	178920000	6	6	0	0	0	10	7	8	12	5	10	Carbamidomethylation; Oxidation (M); Acetylation (N-term)	18354	Non-secretory ribonuclease OS=Homo sapiens OX=9606 GN=RNASE2 PE=1 SV=2
1119	901	P17181	120.39	14	0	0	0	7	11	6	11	9	10				2446700	1993000	1185900	4897300	1425100	3211600	8	8	0	0	0	4	6	3	6	6	6	Carbamidomethylation	63525	Interferon alpha/beta receptor 1 OS=Homo sapiens OX=9606 GN=IFNAR1 PE=1 SV=3
1317	988	Q86SF2	120.24	17	0	0	0	3	5	9	10	8	5				965890	1312700	1280200	2258700	1575700	1350300	8	8	0	0	0	2	3	4	5	4	3	Carbamidomethylation	75389	N-acetylgalactosaminyltransferase 7 OS=Homo sapiens OX=9606 GN=GALNT7 PE=1 SV=1
1088	907	Q08830	120.22	30	0	0	0	15	22	18	14	23	19				4828900	4878800	3869900	4130600	5380500	4790200	7	7	0	0	0	4	6	5	5	7	6	Carbamidomethylation	36379	Fibrinogen-like protein 1 OS=Homo sapiens OX=9606 GN=FGL1 PE=1 SV=3
1298	1037	P45381	120.15	24	0	0	0	14	18	15	12	19	12				753080	1226800	1173600	1029100	1067500	1083700	6	6	0	0	0	3	4	4	3	5	3	Carbamidomethylation; Acetylation (N-term)	35735	Aspartoacylase OS=Homo sapiens OX=9606 GN=ASPA PE=1 SV=1
1528	936	O60462	120.06	11	0	0	0	4	5	3	1	6	5				1020600	639850	1060300		1305200	2528100	6	5	0	0	0	2	3	2	1	3	3	Carbamidomethylation	104831	Neuropilin-2 OS=Homo sapiens OX=9606 GN=NRP2 PE=1 SV=3
1228	951	P54707	120.01	10	1	6	4	1	1	4	1	1	2		359450	213350			126650			0	8	6	2	5	3	2	2	4	2	2	3		115510	Potassium-transporting ATPase alpha chain 2 OS=Homo sapiens OX=9606 GN=ATP12A PE=1 SV=3
1277	1091	P14778	119.81	15	0	0	0	6	6	12	11	5	11				2609200	2812100	6404500	4478400	1480300	3843800	7	7	0	0	0	2	2	5	6	3	5	Carbamidomethylation	65403	Interleukin-1 receptor type 1 OS=Homo sapiens OX=9606 GN=IL1R1 PE=1 SV=1
1027	981	P61916	119.71	55	28	46	50	23	12	38	28	24	38	951970	2083100	2724400	1334000	890670	1397200	2327900	1587700	1961100	7	7	3	6	7	3	2	4	4	3	4	Carbamidomethylation; Oxidation (M)	16570	NPC intracellular cholesterol transporter 2 OS=Homo sapiens OX=9606 GN=NPC2 PE=1 SV=1
1121	1361	P05981	119.52	12	0	3	0	6	10	10	6	12	9		82515		9232200	10752000	9442900	9474500	7588500	11120000	6	6	0	1	0	3	7	6	5	5	4	Carbamidomethylation; Oxidation (M); Pyro-glu from Q	45011	Serine protease hepsin OS=Homo sapiens OX=9606 GN=HPN PE=1 SV=1
1531	1226	Q07866	119.51	14	7	7	1	0	8	6	0	4	3	128010									6	1	3	4	1	0	2	2	0	1	1	Carbamidomethylation	65310	Kinesin light chain 1 OS=Homo sapiens OX=9606 GN=KLC1 PE=1 SV=2
1099	1145	Q08431	119.35	22	11	11	11	11	20	9	11	13	16	619010	504260	904930	981810	2849700	1847700	2699100	314920	2644800	7	7	4	4	3	3	5	2	3	4	4	Carbamidomethylation	43105	Lactadherin OS=Homo sapiens OX=9606 GN=MFGE8 PE=1 SV=3
1029	855	O60513	119.2	31	0	0	0	26	20	23	17	20	22				2168300	1879600	2101500	1419200	2574100	1946800	8	8	0	0	0	7	6	7	5	5	6	Carbamidomethylation	40041	Beta-1 4-galactosyltransferase 4 OS=Homo sapiens OX=9606 GN=B4GALT4 PE=1 SV=1
1028	2367	P01721	119.02	22	0	0	0	14	22	14	14	14	14				15905000	16283000	15901000	29536000	28043000	29293000	4	4	0	0	0	5	7	5	6	6	7	Oxidation (M)	12566	Immunoglobulin lambda variable 6-57 OS=Homo sapiens OX=9606 GN=IGLV6-57 PE=1 SV=2
763	1487	P01709	119.02	55	0	0	0	55	55	55	55	55	55				3863500	3739200	4078800	6618000	5551100	5618000	5	2	0	0	0	13	12	7	7	8	8	Carbamidomethylation	12382	Immunoglobulin lambda variable 2-8 OS=Homo sapiens OX=9606 GN=IGLV2-8 PE=1 SV=2
784	1134	A0A0B4J1Y9	118.98	71	0	0	0	31	61	35	42	42	25				1654900	1257800	1929000	2543400	3025400	2966900	8	3	0	0	0	6	12	9	9	9	8	Carbamidomethylation	13203	Immunoglobulin heavy variable 3-72 OS=Homo sapiens OX=9606 GN=IGHV3-72 PE=3 SV=1
1204	799	Q7Z406	118.92	7	3	5	4	1	1	1	1	1	1	282430	683980	486020							9	6	4	8	5	1	1	1	2	2	2		227868	Myosin-14 OS=Homo sapiens OX=9606 GN=MYH14 PE=1 SV=2
1195	991	P12955	118.89	19	6	2	0	7	18	18	12	12	13	93691	145090		1051000	3501900	2724700	3119300	2240300	3937400	6	6	1	1	0	2	5	5	5	3	5	Carbamidomethylation; Acetylation (N-term)	54548	Xaa-Pro dipeptidase OS=Homo sapiens OX=9606 GN=PEPD PE=1 SV=3
1018	1109	P49908	118.87	19	0	0	0	14	14	12	16	14	19				8800200	6595800	4743500	5813000	6559800	16462000	8	8	0	0	0	7	5	5	6	5	8	Carbamidomethylation; Oxidation (M)	43174	Selenoprotein P OS=Homo sapiens OX=9606 GN=SELENOP PE=1 SV=3
778	1023	Q04760	118.78	34	21	16	25	34	29	29	25	34	29	1509200	1228500	2073200	9008400	4797700	7543700	6930000	9665500	6771800	6	6	4	4	5	9	6	6	6	8	6	Carbamidomethylation	20778	Lactoylglutathione lyase OS=Homo sapiens OX=9606 GN=GLO1 PE=1 SV=4
860	1231	P53801	118.68	27	22	22	27	21	21	16	21	22	16	8268100	6927200	9050000	17076000	16454000	16332000	17701000	19237000	11872000	4	4	6	5	7	5	5	6	5	6	4	Carbamidomethylation	20324	Pituitary tumor-transforming gene 1 protein-interacting protein OS=Homo sapiens OX=9606 GN=PTTG1IP PE=1 SV=1
1174	2141	A0A075B6H9	118.65	35	0	0	0	35	35	16	35	35	16				4079800	3754300	3013500	6312800	9730000	5719800	4	4	0	0	0	4	5	2	6	7	4	Carbamidomethylation; Pyro-glu from Q	12773	Immunoglobulin lambda variable 4-69 OS=Homo sapiens OX=9606 GN=IGLV4-69 PE=1 SV=1
1012	809	Q15642	118.65	23	0	0	0	7	8	16	15	9	10				1329300	1740800	2526200	2291100	1576400	2317600	9	9	0	0	0	5	6	7	8	5	6	Carbamidomethylation	68352	Cdc42-interacting protein 4 OS=Homo sapiens OX=9606 GN=TRIP10 PE=1 SV=3
1400	1158	Q8TDX5	118.65	18	0	0	0	12	4	8	14	11	11				1501200	517370	762140	2159000	840670	1371700	5	5	0	0	0	3	2	4	3	3	3		38035	2-amino-3-carboxymuconate-6-semialdehyde decarboxylase OS=Homo sapiens OX=9606 GN=ACMSD PE=1 SV=1
1197	1573	Q99519	118.64	17	3	0	0	17	17	17	14	17	17	21751			38034000	22022000	26110000	55975000	30612000	31697000	3	3	1	0	0	5	4	4	7	3	3	Carbamidomethylation	45467	Sialidase-1 OS=Homo sapiens OX=9606 GN=NEU1 PE=1 SV=1
900	1692	A0A0B4J1V6	118.53	31	0	0	0	31	31	31	31	31	25				2490400	2697800	3039200	2893400	3455700	4347800	6	2	0	0	0	5	11	8	7	8	7		12858	Immunoglobulin heavy variable 3-73 OS=Homo sapiens OX=9606 GN=IGHV3-73 PE=3 SV=1
1345	1234	P43234	118.53	26	0	0	0	18	13	15	21	15	21				2023000	2127200	3221400	4099600	3481400	4246300	5	5	0	0	0	3	2	4	4	3	4	Carbamidomethylation	35958	Cathepsin O OS=Homo sapiens OX=9606 GN=CTSO PE=2 SV=1
1256	1079	Q9HC38	118.47	29	23	19	23	3	12	7	0	4	13	990110	1035100	1097300	220330	639190	350750		0	546660	6	6	5	4	5	1	3	2	0	1	3	Carbamidomethylation	34793	Glyoxalase domain-containing protein 4 OS=Homo sapiens OX=9606 GN=GLOD4 PE=1 SV=1
1574	924	Q8NFY4	118.24	9	0	0	0	0	6	1	2	2	9					1365200	533040	348890	1089500	1428200	6	6	0	0	0	0	3	1	1	2	6	Carbamidomethylation	119872	Semaphorin-6D OS=Homo sapiens OX=9606 GN=SEMA6D PE=1 SV=1
1386	970	Q9Y5S2	118.19	7	4	2	2	1	0	1	1	1	1	306080	35888	273170	256750		358190	169670	0	124320	9	7	5	3	3	1	0	2	2	1	1		194314	Serine/threonine-protein kinase MRCK beta OS=Homo sapiens OX=9606 GN=CDC42BPB PE=1 SV=2
1273	997	Q9Y3I0	118.01	18	8	6	6	13	12	8	4	2	4	242860	347040	456340	1672800	960760	1076000	224050	0	362450	6	6	3	2	2	4	4	3	2	1	2	Carbamidomethylation; Acetylation (N-term)	55210	tRNA-splicing ligase RtcB homolog OS=Homo sapiens OX=9606 GN=RTCB PE=1 SV=1
1053	807	P13861	117.98	25	19	18	11	8	18	6	6	8	5	1105700	778460	836530	1672200	2762200	446380	1363500	1414100	1686300	7	7	5	6	4	4	5	2	3	3	2		45518	cAMP-dependent protein kinase type II-alpha regulatory subunit OS=Homo sapiens OX=9606 GN=PRKAR2A PE=1 SV=2
1014	932	P52895	117.95	40	10	10	10	22	11	15	24	22	15				738150				283700	309780	8	2	3	3	3	4	4	4	5	6	4	Carbamidomethylation; Oxidation (M)	36735	Aldo-keto reductase family 1 member C2 OS=Homo sapiens OX=9606 GN=AKR1C2 PE=1 SV=3
1422	1156	P04003	117.88	19	0	0	0	9	13	10	7	10	3				1570600	1846100	1705100	1366100	1950500	524360	6	6	0	0	0	3	5	3	2	3	1	Carbamidomethylation	67033	C4b-binding protein alpha chain OS=Homo sapiens OX=9606 GN=C4BPA PE=1 SV=2
1365	972	Q9NTX5	117.78	31	3	9	2	11	4	8	18	15	12	26653	208300	42511	104460	109540	798310	1796800	3143300	766960	7	7	1	3	1	2	1	2	4	3	2		33698	Ethylmalonyl-CoA decarboxylase OS=Homo sapiens OX=9606 GN=ECHDC1 PE=1 SV=2
1252	1663	P19105	117.78	38	0	18	8	28	25	38	15	29	15		416660	291010	1091200	1206300	1152200	624040	1266500	675800	6	6	0	2	1	4	4	5	2	4	2		19794	Myosin regulatory light chain 12A OS=Homo sapiens OX=9606 GN=MYL12A PE=1 SV=2
1252	1664	O14950	117.78	38	0	17	8	28	24	38	15	28	15		416660	291010	1091200	1206300	1152200	624040	1266500	675800	6	6	0	2	1	4	4	5	2	4	2		19779	Myosin regulatory light chain 12B OS=Homo sapiens OX=9606 GN=MYL12B PE=1 SV=2
1188	1039	Q9HB71	117.58	28	0	0	0	15	20	20	23	25	15				1720900	1350500	1159300	2879100	2305500	1445300	6	6	0	0	0	3	4	4	6	7	3	Carbamidomethylation	26210	Calcyclin-binding protein OS=Homo sapiens OX=9606 GN=CACYBP PE=1 SV=2
1154	926	Q9NQX3	117.51	16	0	0	0	8	10	6	8	8	5				1365100	1974800	1182600	1342900	1378300	1354100	10	10	0	0	0	4	5	5	6	5	4	Carbamidomethylation	79748	Gephyrin OS=Homo sapiens OX=9606 GN=GPHN PE=1 SV=1
1499	1205	O15126	117.38	20	11	7	7	13	10	3	13	0	10	456400	204220	229360	919900	629640	186960	671120		445180	5	5	3	1	1	2	2	2	2	0	2		37920	Secretory carrier-associated membrane protein 1 OS=Homo sapiens OX=9606 GN=SCAMP1 PE=1 SV=2
739	1566	P01763	117.34	53	0	0	6	23	23	23	23	24	52									523000	9	1	0	0	1	9	9	6	9	13	10	Carbamidomethylation	12813	Immunoglobulin heavy variable 3-48 OS=Homo sapiens OX=9606 GN=IGHV3-48 PE=1 SV=2
994	890	P62826	117.31	37	23	19	13	23	22	28	13	13	28	1208100	1027700	877350	5118400	5335200	5057900	4177300	2914200	3527700	7	7	5	4	3	4	5	5	3	3	6	Acetylation (N-term)	24423	GTP-binding nuclear protein Ran OS=Homo sapiens OX=9606 GN=RAN PE=1 SV=3
965	870	Q9Y2A7	117.2	16	3	3	4	6	5	5	5	6	5	588510	561930	941090	1714400	1026700	1304500	1194000	2842500	2237000	15	15	2	2	3	6	4	5	6	7	5	Carbamidomethylation; Acetylation (N-term)	128790	Nck-associated protein 1 OS=Homo sapiens OX=9606 GN=NCKAP1 PE=1 SV=1
1263	1146	Q02750	117.16	15	0	3	2	15	11	9	11	7	11		244180		855070	478290	523130	983730	850280	857710	5	2	0	1	1	5	4	3	3	2	4		43439	Dual specificity mitogen-activated protein kinase kinase 1 OS=Homo sapiens OX=9606 GN=MAP2K1 PE=1 SV=2
1496	1169	P49257	116.99	21	0	0	0	9	7	8	8	9	15				1969900	2052400	3742400	2408200	2318300	2959900	7	7	0	0	0	2	1	4	2	2	4	Carbamidomethylation	57549	Protein ERGIC-53 OS=Homo sapiens OX=9606 GN=LMAN1 PE=1 SV=2
1126	1562	O43505	116.6	20	0	7	0	18	8	8	18	10	8		493650		32801000	32393000	27905000	21727000	30234000	31962000	6	6	0	1	0	6	4	3	5	6	6	Carbamidomethylation	47119	Beta-1 4-glucuronyltransferase 1 OS=Homo sapiens OX=9606 GN=B4GAT1 PE=1 SV=1
1552	1259	Q6P4A8	116.57	16	0	0	0	3	1	1	14	3	8				316240	294180	355740	1877500	389320	813050	6	6	0	0	0	2	1	1	5	2	3	Carbamidomethylation	63255	Phospholipase B-like 1 OS=Homo sapiens OX=9606 GN=PLBD1 PE=1 SV=2
687	1105	P09104	116.41	14	3	3	3	7	9	10	10	13	11						526690		558240	630160	7	1	4	1	2	7	5	10	8	17	8	Carbamidomethylation; Acetylation (N-term)	47269	Gamma-enolase OS=Homo sapiens OX=9606 GN=ENO2 PE=1 SV=3
1045	1609	Q96FL8	116.28	13	8	8	8	13	13	13	13	13	13	1683600	1649600	1627300	8894800	7316700	15369000	17622000	14229000	15741000	4	4	3	2	2	4	4	4	6	5	5	Carbamidomethylation; Oxidation (M)	61922	Multidrug and toxin extrusion protein 1 OS=Homo sapiens OX=9606 GN=SLC47A1 PE=1 SV=1
1379	1305	Q9Y5K8	116.25	32	6	6	6	32	7	19	26	32	7	207660	170370	76245	2317000	836930	1345300	1655100	2123300	786740	4	4	1	1	1	4	1	2	4	4	1		28263	V-type proton ATPase subunit D OS=Homo sapiens OX=9606 GN=ATP6V1D PE=1 SV=1
1268	960	P07942	116.17	6	0	0	0	3	2	1	2	3	2				75467	0	388450	1216400	1046200	1075300	10	8	0	0	0	4	3	3	4	5	4	Carbamidomethylation	198037	Laminin subunit beta-1 OS=Homo sapiens OX=9606 GN=LAMB1 PE=1 SV=2
1313	1258	Q15904	116.05	14	0	0	0	7	4	7	7	14	7				1636100	793610	2511900	3972000	5342100	3997800	5	5	0	0	0	3	1	3	4	6	4		52026	V-type proton ATPase subunit S1 OS=Homo sapiens OX=9606 GN=ATP6AP1 PE=1 SV=2
1348	1342	P28074	115.96	22	0	0	0	10	19	19	12	19	19				2432000	1843000	2046500	7324700	2758800	1871900	5	5	0	0	0	2	3	3	4	4	4	Carbamidomethylation; Oxidation (M); Acetylation (N-term)	28480	Proteasome subunit beta type-5 OS=Homo sapiens OX=9606 GN=PSMB5 PE=1 SV=3
991	949	O75354	115.69	21	0	0	0	11	16	18	18	8	19				5602100	8112700	7205100	8564800	3266800	9839600	8	8	0	0	0	6	6	7	7	4	8	Carbamidomethylation	53246	Ectonucleoside triphosphate diphosphohydrolase 6 OS=Homo sapiens OX=9606 GN=ENTPD6 PE=1 SV=3
1312	920	O96013	115.61	21	14	9	11	1	4	6	6	6	0	1225400	1068500	447290		1309900	1275200	1235900	1325500		8	7	5	3	5	1	1	2	2	2	0	Carbamidomethylation	64072	Serine/threonine-protein kinase PAK 4 OS=Homo sapiens OX=9606 GN=PAK4 PE=1 SV=1
1251	1389	O14494	115.6	31	14	7	21	14	7	24	24	24	14	519680	769030	1129600	2230000	2096200	2989800	3390800	3874900	2568400	5	5	2	1	3	2	1	3	4	5	3	Carbamidomethylation	32156	Phospholipid phosphatase 1 OS=Homo sapiens OX=9606 GN=PLPP1 PE=1 SV=1
1132	752	Q7L7X3	115.58	13	7	5	6	2	2	6	1	3	3	1750900	839370	1312800	308450	246540	512520	276830	338430	373330	10	7	6	5	5	2	2	4	1	3	2	Carbamidomethylation	116070	Serine/threonine-protein kinase TAO1 OS=Homo sapiens OX=9606 GN=TAOK1 PE=1 SV=1
1199	1138	Q9H173	115.41	14	0	0	0	12	9	14	12	9	14				2877000	1627600	3545100	1762700	2075100	1592900	5	5	0	0	0	5	3	6	4	3	6		52085	Nucleotide exchange factor SIL1 OS=Homo sapiens OX=9606 GN=SIL1 PE=1 SV=1
1056	1889	Q9UBD6	115.33	11	5	5	5	11	11	11	11	11	11	1172700	1231700	1023200	10122000	17370000	17046000	14534000	17865000	15522000	2	2	3	2	1	4	4	5	4	7	4		53179	Ammonium transporter Rh type C OS=Homo sapiens OX=9606 GN=RHCG PE=1 SV=1
1122	1066	P15529	115.32	18	0	0	4	11	11	8	16	18	12			140750	3858600	3076200	3023600	3430600	3065000	2917100	6	6	0	0	1	4	4	4	7	6	5	Carbamidomethylation	43747	Membrane cofactor protein OS=Homo sapiens OX=9606 GN=CD46 PE=1 SV=3
1127	1722	P02654	115.32	53	0	0	0	23	43	53	43	43	43				19989000	26945000	38985000	27229000	25878000	39045000	5	5	0	0	0	4	5	6	5	5	6	Oxidation (M)	9332	Apolipoprotein C-I OS=Homo sapiens OX=9606 GN=APOC1 PE=1 SV=1
1363	1240	P12110	115.08	7	0	0	0	5	3	7	3	5	3				758280	708410	2287900	885900	1561800	735540	5	5	0	0	0	3	3	4	2	4	3	Carbamidomethylation; Acetylation (N-term); Pyro-glu from Q	108579	Collagen alpha-2(VI) chain OS=Homo sapiens OX=9606 GN=COL6A2 PE=1 SV=4
1151	1213	Q8WWI5	114.99	10	2	2	2	8	5	6	5	5	5	174540	184400	172860	2486200	1852700	2245000	854570	1099000	2279200	5	5	1	1	1	5	5	6	3	2	5	Carbamidomethylation	73302	Choline transporter-like protein 1 OS=Homo sapiens OX=9606 GN=SLC44A1 PE=1 SV=1
802	1265	A0A0A0MS15	114.95	35	0	0	0	35	25	26	35	26	26				5203000	3220300	2506100	8346200	4119000	3432000	8	3	0	0	0	7	11	8	9	8	9		13056	Immunoglobulin heavy variable 3-49 OS=Homo sapiens OX=9606 GN=IGHV3-49 PE=3 SV=1
1102	1043	Q96C19	114.87	38	0	0	0	38	20	33	32	32	38				3172700	1601300	2344200	3202900	2945500	3820000	6	5	0	0	0	6	4	6	5	5	6	Carbamidomethylation	26697	EF-hand domain-containing protein D2 OS=Homo sapiens OX=9606 GN=EFHD2 PE=1 SV=1
1184	1741	Q3ZCM7	114.85	15	7	7	9	7	13	10	7	7	10			0							4	1	2	1	7	3	4	2	2	3	3	Carbamidomethylation; Oxidation (M); Acetylation (N-term)	49776	Tubulin beta-8 chain OS=Homo sapiens OX=9606 GN=TUBB8 PE=1 SV=2
1184	1769	A6NNZ2	114.85	15	7	7	9	7	13	10	7	7	10			0							4	1	2	1	7	3	4	2	2	3	3	Carbamidomethylation; Oxidation (M); Acetylation (N-term)	49573	Tubulin beta-8 chain-like protein LOC260334 OS=Homo sapiens OX=9606 PE=1 SV=1
1389	1381	Q8N695	114.78	9	0	6	6	6	4	4	7	2	6		510150	423820	1705600	1513100	0	1873800	645090	2677500	4	4	0	2	2	2	2	1	5	1	3		66578	Sodium-coupled monocarboxylate transporter 1 OS=Homo sapiens OX=9606 GN=SLC5A8 PE=1 SV=2
1153	2087	Q695T7	114.64	5	5	5	5	5	5	5	5	5	5	1405500	1635700	1886800	8803900	8291300	11167000	8739000	8092700	8857800	4	4	3	4	4	2	3	4	3	3	3	Acetylation (N-term)	71110	Sodium-dependent neutral amino acid transporter B(0)AT1 OS=Homo sapiens OX=9606 GN=SLC6A19 PE=1 SV=1
1490	1208	Q92859	114.55	5	0	0	0	3	3	3	3	1	1				1289400	2175600	1152400	1528600	1355200		5	4	0	0	0	2	3	3	4	2	1	Carbamidomethylation	160016	Neogenin OS=Homo sapiens OX=9606 GN=NEO1 PE=1 SV=2
1084	1263	O95497	114.47	12	10	10	12	7	12	12	7	11	12	2308800	2211500	2085300	7598900	13801000	12665000	8348400	11980000	9669300	4	4	4	4	4	3	4	4	3	3	4	Carbamidomethylation	57012	Pantetheinase OS=Homo sapiens OX=9606 GN=VNN1 PE=1 SV=2
1046	1006	Q15831	114.26	17	8	6	10	13	12	13	10	7	9	1231800	1076300	1421100	5512700	3189600	6573400	2732800	4291600	658920	6	6	3	2	4	5	5	5	5	3	3		48636	Serine/threonine-protein kinase STK11 OS=Homo sapiens OX=9606 GN=STK11 PE=1 SV=1
1097	1046	Q8TB96	114.24	14	0	4	2	8	5	5	9	7	14		326190	120910	5743500	4106300	4176500	7439400	7138800	8138300	7	7	0	3	1	5	3	3	6	4	7	Carbamidomethylation; Pyro-glu from Q	68108	T-cell immunomodulatory protein OS=Homo sapiens OX=9606 GN=ITFG1 PE=1 SV=1
1111	1456	Q96S96	114.15	41	0	0	0	9	41	41	41	41	41				3839600	9541800	9477800	12356000	9563300	10690000	5	5	0	0	0	3	7	7	6	5	4	Carbamidomethylation	25733	Phosphatidylethanolamine-binding protein 4 OS=Homo sapiens OX=9606 GN=PEBP4 PE=1 SV=3
1170	984	Q9NQA5	114.14	11	0	0	1	7	3	5	11	6	6			117250	3349000	2139200	3210500	4406500	4202900	3198400	6	6	0	0	1	4	2	3	8	6	4		82551	Transient receptor potential cation channel subfamily V member 5 OS=Homo sapiens OX=9606 GN=TRPV5 PE=1 SV=2
1430	1287	P27169	114.09	16	0	0	0	9	16	3	6	8	14				1039500	2412900	757440	1266300	2378200	2649900	5	5	0	0	0	2	5	1	2	3	4		39731	Serum paraoxonase/arylesterase 1 OS=Homo sapiens OX=9606 GN=PON1 PE=1 SV=3
1194	948	Q86SR1	113.94	26	0	0	0	19	13	3	13	8	10				3885800	2636100	1612100	3687100	2713800	3373600	8	8	0	0	0	6	5	2	5	5	4	Carbamidomethylation	68992	Polypeptide N-acetylgalactosaminyltransferase 10 OS=Homo sapiens OX=9606 GN=GALNT10 PE=1 SV=2
1265	877	P21283	113.93	21	0	0	8	0	8	11	13	4	8			246820		1955300	2052300	2295800	1291000	1668700	8	8	0	0	3	0	3	5	6	2	4	Acetylation (N-term)	43942	V-type proton ATPase subunit C 1 OS=Homo sapiens OX=9606 GN=ATP6V1C1 PE=1 SV=4
1150	1589	P02462	113.93	4	0	0	0	3	3	3	3	2	3		177130		12804000	16195000	10938000	16948000	3780300	10388000	7	6	0	1	0	5	6	4	4	4	5	Carbamidomethylation; Oxidation (M)	160611	Collagen alpha-1(IV) chain OS=Homo sapiens OX=9606 GN=COL4A1 PE=1 SV=4
1367	1374	P15559	113.86	27	11	11	5	5	12	12	8	17	5	186030	200800	236530	178050	1067500	1122600	629410	1324400	1144800	5	5	2	2	1	1	3	3	2	3	2		30868	NAD(P)H dehydrogenase [quinone] 1 OS=Homo sapiens OX=9606 GN=NQO1 PE=1 SV=1
1212	965	O00533	113.63	11	0	0	0	5	6	4	10	2	5				1193500	2416500	1253800	3596000	903630	1998300	8	8	0	0	0	4	5	4	6	2	5	Carbamidomethylation; Oxidation (M); Acetylation (N-term)	135071	Neural cell adhesion molecule L1-like protein OS=Homo sapiens OX=9606 GN=CHL1 PE=1 SV=4
995	1429	P31949	113.5	37	10	10	18	18	29	37	18	29	29	1053300	1182800	1891100	38404000	35512000	43218000	46630000	34506000	53111000	4	4	2	2	3	5	6	5	4	6	5	Carbamidomethylation; Oxidation (M)	11740	Protein S100-A11 OS=Homo sapiens OX=9606 GN=S100A11 PE=1 SV=2
1471	1056	P26639	113.5	9	0	0	0	4	1	5	6	6	3				496620	184790	5402500	726650	381570	326040	5	5	0	0	0	3	1	3	4	3	2	Carbamidomethylation	83435	Threonine--tRNA ligase cytoplasmic OS=Homo sapiens OX=9606 GN=TARS PE=1 SV=3
1137	1372	Q8WV92	113.45	25	0	7	7	21	22	25	25	10	25		262930	1180900	20066000	10226000	21039000	20329000	15262000	20258000	5	5	0	1	2	5	3	6	5	3	5	Carbamidomethylation	29314	MIT domain-containing protein 1 OS=Homo sapiens OX=9606 GN=MITD1 PE=1 SV=1
1083	1200	Q02985	113.35	22	0	0	0	14	11	17	13	13	11				757780	1839300	2679800	2541800	2396600	2073800	7	4	0	0	0	5	4	7	5	7	5	Carbamidomethylation; Acetylation (N-term)	37323	Complement factor H-related protein 3 OS=Homo sapiens OX=9606 GN=CFHR3 PE=1 SV=2
1470	1307	Q9Y5F0	113.27	8	0	0	0	4	4	4	6	4	4					116780		129490		161400	5	3	0	0	0	2	3	3	4	2	2	Carbamidomethylation	87552	Protocadherin beta-13 OS=Homo sapiens OX=9606 GN=PCDHB13 PE=2 SV=1
1494	1115	Q8N5I2	113.27	23	3	12	0	8	0	8	9	12	4	262130	636950		1631400		1328200	2583900	2152700	2928400	5	5	1	3	0	1	0	2	3	3	2		45981	Arrestin domain-containing protein 1 OS=Homo sapiens OX=9606 GN=ARRDC1 PE=1 SV=1
1437	914	Q16719	113.13	24	0	0	0	2	5	13	9	11	7				0	605310	643920	816780	859360	523210	8	8	0	0	0	1	2	4	3	4	3	Carbamidomethylation	52352	Kynureninase OS=Homo sapiens OX=9606 GN=KYNU PE=1 SV=1
1420	1080	O00469	112.95	9	0	0	0	1	5	9	3	6	4				317090	738780	1112700	385200	660550	662060	5	4	0	0	0	1	3	6	2	3	2	Carbamidomethylation	84686	Procollagen-lysine 2-oxoglutarate 5-dioxygenase 2 OS=Homo sapiens OX=9606 GN=PLOD2 PE=1 SV=2
1481	1625	P63167	112.91	60	34	9	0	51	34	51	34	60	34	266420	188120		1077100	1265100	911890	1104800	1558200	1437400	4	4	2	1	0	2	2	2	2	3	2	Carbamidomethylation	10366	Dynein light chain 1 cytoplasmic OS=Homo sapiens OX=9606 GN=DYNLL1 PE=1 SV=1
1410	1648	P82980	112.69	36	36	25	13	23	13	13	25	23	25	1225800	332980	200530	1671000	643940	799010	505310	1553200	1076200	3	3	3	2	1	2	2	1	3	2	2	Carbamidomethylation	15931	Retinol-binding protein 5 OS=Homo sapiens OX=9606 GN=RBP5 PE=1 SV=3
1234	1269	Q9UHL4	112.63	15	0	0	0	7	12	9	8	10	10				4110800	11486000	9842600	7900100	10373000	10078000	6	6	0	0	0	2	3	5	4	6	5	Carbamidomethylation	54342	Dipeptidyl peptidase 2 OS=Homo sapiens OX=9606 GN=DPP7 PE=1 SV=3
1542	1327	P22061	112.55	29	0	0	0	19	7	29	7	7	7				1030700	738690	600160	420700	643350	587450	4	4	0	0	0	3	2	4	1	2	2		24636	Protein-L-isoaspartate(D-aspartate) O-methyltransferase OS=Homo sapiens OX=9606 GN=PCMT1 PE=1 SV=4
1061	1250	O95372	112.55	35	29	15	19	26	35	26	22	26	18	1763200	1250400	1555800	4881300	9670000	3726500	4317500	6643800	3424600	5	5	4	4	4	3	6	4	3	4	2	Carbamidomethylation; Oxidation (M)	24737	Acyl-protein thioesterase 2 OS=Homo sapiens OX=9606 GN=LYPLA2 PE=1 SV=1
1291	1149	Q13183	112.51	14	8	5	2	5	5	5	7	10	5	3130600	2452900	0	16302000	17134000	15628000	13469000	11971000	13805000	6	6	3	2	1	2	3	3	3	3	2	Carbamidomethylation	64410	Solute carrier family 13 member 2 OS=Homo sapiens OX=9606 GN=SLC13A2 PE=2 SV=1
787	1125	Q5XKE5	112.49	8	7	3	7	7	7	8	7	7	7						693300				7	1	4	4	5	7	7	9	6	6	5		57836	Keratin type II cytoskeletal 79 OS=Homo sapiens OX=9606 GN=KRT79 PE=1 SV=2
1618	1232	O75914	112.31	14	5	3	3	5	3	3	0	8	3	56978							0		6	2	2	1	1	2	1	1	0	3	1	Carbamidomethylation	62310	Serine/threonine-protein kinase PAK 3 OS=Homo sapiens OX=9606 GN=PAK3 PE=1 SV=2
1001	1303	Q8WW52	112.13	8	4	2	4	7	8	7	8	7	8	834930	265410	842970	38101000	44667000	39122000	23488000	39184000	38192000	4	4	2	1	2	4	6	5	5	6	6	Carbamidomethylation	64028	Protein FAM151A OS=Homo sapiens OX=9606 GN=FAM151A PE=2 SV=2
1326	978	P51665	112.01	35	0	0	8	20	3	21	18	16	9			189590	899400	258070	983520	936620	697020	713190	7	7	0	0	1	6	1	4	4	3	2	Carbamidomethylation	37025	26S proteasome non-ATPase regulatory subunit 7 OS=Homo sapiens OX=9606 GN=PSMD7 PE=1 SV=2
1364	955	Q9ULV0	111.87	5	4	2	4	1	0	1	1	0	0	336180	116960	306940							9	5	7	3	6	1	0	1	1	0	0	Carbamidomethylation	213671	Unconventional myosin-Vb OS=Homo sapiens OX=9606 GN=MYO5B PE=1 SV=3
1685	2695	P09758	111.5	20	0	0	0	5	20	20	5	15	5				168240	1336900	918670	262820	167200	311030	4	4	0	0	0	1	3	3	1	2	1	Carbamidomethylation	35709	Tumor-associated calcium signal transducer 2 OS=Homo sapiens OX=9606 GN=TACSTD2 PE=1 SV=3
1030	1503	P22528	111.48	53	0	0	0	53	37	37	53	28	37				1515000	2416300	1675400	2201000	1981800	2077700	4	1	0	0	0	6	6	4	6	3	11	Carbamidomethylation	9888	Cornifin-B OS=Homo sapiens OX=9606 GN=SPRR1B PE=1 SV=2
1085	1383	Q9H8H3	111.44	26	23	23	23	23	23	23	20	23	23	1089300	1094600	1109100	2921200	3616500	2985500	2443700	2459200	4122500	4	4	4	4	3	4	4	3	3	3	5	Carbamidomethylation	28319	Methyltransferase-like protein 7A OS=Homo sapiens OX=9606 GN=METTL7A PE=1 SV=1
1611	1376	P35555	111.4	4	0	0	0	1	2	1	3	1	1				442080	543120	385770	566910	358370	306350	6	6	0	0	0	1	3	1	5	1	1	Carbamidomethylation; Oxidation (M); Acetylation (N-term)	312297	Fibrillin-1 OS=Homo sapiens OX=9606 GN=FBN1 PE=1 SV=4
1269	1248	P09972	111.37	16	2	2	2	12	12	12	4	14	14				1440500	771030	1097500		936420	1161900	5	1	1	1	1	4	3	3	2	4	4	Carbamidomethylation	39456	Fructose-bisphosphate aldolase C OS=Homo sapiens OX=9606 GN=ALDOC PE=1 SV=2
1513	1230	Q9Y5Z4	111.34	43	18	43	33	0	10	0	17	10	0	617940	2272900	2269600		585910		548450	513680		5	5	2	5	4	0	1	0	2	1	0	Acetylation (N-term)	22875	Heme-binding protein 2 OS=Homo sapiens OX=9606 GN=HEBP2 PE=1 SV=1
1206	1021	O60488	111.31	13	8	10	6	4	4	5	0	2	5	1716700	1720100	1097000	391550	562550	408700		456180	691920	9	9	5	6	3	2	3	2	0	2	3	Carbamidomethylation	79188	Long-chain-fatty-acid--CoA ligase 4 OS=Homo sapiens OX=9606 GN=ACSL4 PE=1 SV=2
1178	1045	Q9H479	111.09	37	6	0	0	30	29	36	37	11	17	34810			6357800	7317500	5536500	9114300	2448000	4124600	6	6	1	0	0	4	4	6	8	2	3	Carbamidomethylation; Acetylation (N-term)	35171	Fructosamine-3-kinase OS=Homo sapiens OX=9606 GN=FN3K PE=1 SV=1
1491	867	Q53SF7	110.92	8	2	2	3	0	1	6	0	1	1	389890	401750	625280		344770	595970		74066	105170	8	8	2	2	3	0	1	5	0	1	1	Carbamidomethylation	131787	Cordon-bleu protein-like 1 OS=Homo sapiens OX=9606 GN=COBLL1 PE=1 SV=2
977	1480	P51570	110.62	25	20	11	11	13	13	16	13	13	13	407940	301050	76512	2194500	4408700	3410100	3909200	3211500	3672100	5	5	3	2	2	6	6	5	4	6	5	Carbamidomethylation; Acetylation (N-term)	42272	Galactokinase OS=Homo sapiens OX=9606 GN=GALK1 PE=1 SV=1
1047	1590	P62942	110.26	65	35	65	35	35	16	35	45	45	35	2636000	2714900	1385100	1303200	1372100	1144200	2239000	1896500	1706400	3	3	7	9	4	2	3	2	3	3	2	Carbamidomethylation; Oxidation (M); Pyro-glu from Q	11951	Peptidyl-prolyl cis-trans isomerase FKBP1A OS=Homo sapiens OX=9606 GN=FKBP1A PE=1 SV=2
1123	1190	O75531	110.24	74	43	27	43	74	55	29	42	42	55	881790	404360	994540	3071000	1999600	1470800	2405500	2684100	2997600	5	5	3	2	3	6	4	2	3	3	5	Carbamidomethylation	10059	Barrier-to-autointegration factor OS=Homo sapiens OX=9606 GN=BANF1 PE=1 SV=1
1128	1455	P14555	110.23	35	0	0	0	35	26	26	26	35	26				1920000	1383200	1975200	1878300	2120600	2202900	5	5	0	0	0	5	4	6	5	6	5	Carbamidomethylation; Pyro-glu from Q	16083	Phospholipase A2 membrane associated OS=Homo sapiens OX=9606 GN=PLA2G2A PE=1 SV=2
1473	1298	Q9BZV1	110.09	21	18	16	13	0	0	7	0	0	3	2114300	1582700	1552200			604990			332980	6	6	6	4	4	0	0	1	0	0	1	Carbamidomethylation	49754	UBX domain-containing protein 6 OS=Homo sapiens OX=9606 GN=UBXN6 PE=1 SV=1
1082	906	O43854	109.92	29	10	10	10	18	7	10	12	12	7	752890	775630	558970	2077300	1349300	1416500	1535600	1387100	690060	8	8	3	3	3	6	3	3	4	6	2	Oxidation (M); Acetylation (N-term)	53765	EGF-like repeat and discoidin I-like domain-containing protein 3 OS=Homo sapiens OX=9606 GN=EDIL3 PE=1 SV=1
1284	1683	P63027	109.75	71	65	34	21	40	27	34	27	27	21	0									5	1	3	2	2	4	3	2	3	2	2	Acetylation (N-term)	12663	Vesicle-associated membrane protein 2 OS=Homo sapiens OX=9606 GN=VAMP2 PE=1 SV=3
1318	1103	Q10472	109.64	13	0	0	0	4	4	10	11	6	8				1696400	1245900	3594400	3543600	2165800	3254500	5	5	0	0	0	2	3	4	4	3	5	Carbamidomethylation	64219	Polypeptide N-acetylgalactosaminyltransferase 1 OS=Homo sapiens OX=9606 GN=GALNT1 PE=1 SV=1
1301	1416	P26572	109.51	17	0	0	0	14	14	5	12	9	9				3820900	5369300	3760400	4508900	6855900	6686500	4	4	0	0	0	3	5	2	3	4	5		50878	Alpha-1 3-mannosyl-glycoprotein 2-beta-N-acetylglucosaminyltransferase OS=Homo sapiens OX=9606 GN=MGAT1 PE=1 SV=2
1356	1427	Q15828	109.42	49	0	0	0	32	22	40	32	22	22				1488900	1135700	1579900	2975400	2065000	2206700	4	4	0	0	0	4	2	3	4	4	3	Carbamidomethylation	16511	Cystatin-M OS=Homo sapiens OX=9606 GN=CST6 PE=1 SV=1
1366	1041	A8K2U0	109.3	6	0	0	0	3	4	2	3	3	2				1004600	876970	1137400	1776500	1782400	999450	7	7	0	0	0	3	4	2	5	3	2		161106	Alpha-2-macroglobulin-like protein 1 OS=Homo sapiens OX=9606 GN=A2ML1 PE=1 SV=3
1322	1201	Q9BWS9	109.3	20	0	0	0	13	12	11	16	7	4				797330	415960	1307400	1087900	533980	358020	5	5	0	0	0	3	3	7	5	2	1	Carbamidomethylation	44941	Chitinase domain-containing protein 1 OS=Homo sapiens OX=9606 GN=CHID1 PE=1 SV=1
1492	1107	O43520	109.27	7	3	2	6	0	1	1	0	0	1	889000	919850	825010		77728	0			338440	7	5	4	3	5	0	1	1	0	0	1		143695	Phospholipid-transporting ATPase IC OS=Homo sapiens OX=9606 GN=ATP8B1 PE=1 SV=3
1110	1048	P51884	109.06	22	0	0	0	13	19	13	16	13	16				4334700	5106200	4650100	6432500	5594100	7097100	6	6	0	0	0	4	7	6	5	4	6		38429	Lumican OS=Homo sapiens OX=9606 GN=LUM PE=1 SV=2
930	2041	P01703	109.06	27	0	0	0	22	20	18	27	27	20				0		3207300	3496300	6086600		6	2	0	0	0	9	9	6	5	9	5		12302	Immunoglobulin lambda variable 1-40 OS=Homo sapiens OX=9606 GN=IGLV1-40 PE=1 SV=2
1541	1061	O43581	108.99	23	5	7	5	3	9	8	7	3	3	166460	276190	71148	0	539500	383450	278060	0	158050	6	6	1	2	1	1	2	2	2	1	1		45501	Synaptotagmin-7 OS=Homo sapiens OX=9606 GN=SYT7 PE=1 SV=3
1040	1236	P04632	108.78	20	17	14	17	17	14	9	14	14	14	1987500	1487600	2006100	6789000	6627600	4328500	6197300	6529900	5726000	5	5	5	4	5	5	3	3	3	3	4	Carbamidomethylation; Oxidation (M)	28316	Calpain small subunit 1 OS=Homo sapiens OX=9606 GN=CAPNS1 PE=1 SV=1
1160	868	Q14435	108.74	20	0	0	0	13	14	8	9	7	11				2036600	2226000	1620300	2303100	1268500	2512100	9	8	0	0	0	5	6	5	4	4	5	Carbamidomethylation	72610	Polypeptide N-acetylgalactosaminyltransferase 3 OS=Homo sapiens OX=9606 GN=GALNT3 PE=1 SV=2
892	954	O95678	108.72	14	8	4	8	10	11	6	6	9	6								300990		7	1	5	3	5	6	9	5	5	5	4	Oxidation (M)	59560	Keratin type II cytoskeletal 75 OS=Homo sapiens OX=9606 GN=KRT75 PE=1 SV=2
1347	1192	O75356	108.55	18	0	0	0	10	11	3	18	14	8				643510	1447400	490330	2155200	1755900	400220	5	5	0	0	0	3	3	1	6	4	3	Carbamidomethylation; Pyro-glu from Q	47517	Ectonucleoside triphosphate diphosphohydrolase 5 OS=Homo sapiens OX=9606 GN=ENTPD5 PE=1 SV=1
829	1274	Q9HAC8	108.51	28	22	19	22	28	21	15	22	22	21	1071600	1116900	178290	2602600	1619400		949790	885150	1693000	6	2	6	6	7	9	5	5	5	4	4	Oxidation (M)	25938	Ubiquitin domain-containing protein 1 OS=Homo sapiens OX=9606 GN=UBTD1 PE=1 SV=1
1262	1000	Q15435	108.24	28	10	10	6	11	13	9	3	13	13	172230	214610	113810	1704200	2136200	1082700	1010400	1729200	2380700	7	7	2	2	1	4	3	3	1	4	3		41564	Protein phosphatase 1 regulatory subunit 7 OS=Homo sapiens OX=9606 GN=PPP1R7 PE=1 SV=1
1637	1385	Q6GMV3	108.23	51	28	27	46	0	0	13	0	0	0	1019900	772190	998130			253890				5	5	3	3	5	0	0	1	0	0	0	Carbamidomethylation; Acetylation (N-term)	15805	Putative peptidyl-tRNA hydrolase PTRHD1 OS=Homo sapiens OX=9606 GN=PTRHD1 PE=1 SV=1
1022	1083	Q9BY43	108.15	27	19	23	19	13	19	16	20	11	23	2817800	2682100	2820900	3716600	4478200	4677600	5398500	3167700	6803900	7	7	5	5	4	3	4	4	4	2	5	Acetylation (N-term)	25098	Charged multivesicular body protein 4a OS=Homo sapiens OX=9606 GN=CHMP4A PE=1 SV=3
750	1078	Q9Y3E7	108.13	28	24	22	20	20	22	20	20	21	15	8410900	6653000	5124900	7858300	11062000	7793300	8592600	11168000	7592100	6	6	9	6	8	5	8	4	5	7	4	Carbamidomethylation; Oxidation (M)	25073	Charged multivesicular body protein 3 OS=Homo sapiens OX=9606 GN=CHMP3 PE=1 SV=3
1193	1223	Q9UL26	108.1	32	0	5	8	15	16	15	15	31	16		279280	56394	1899400	1765300	1805700	1794300	2388000	1460300	6	6	0	1	1	3	4	3	3	7	5	Carbamidomethylation; Oxidation (M); Acetylation (N-term)	21855	Ras-related protein Rab-22A OS=Homo sapiens OX=9606 GN=RAB22A PE=1 SV=2
1359	1452	P12273	108.08	39	0	0	13	32	32	26	26	32	39			56441	1154800	1345700	951880	1064400	1591400	1414000	4	4	0	0	1	3	3	3	3	3	4	Carbamidomethylation	16572	Prolactin-inducible protein OS=Homo sapiens OX=9606 GN=PIP PE=1 SV=1
1208	1620	P55083	107.97	20	3	3	0	12	12	12	12	20	19	0	76141		12757000	11790000	12063000	11794000	13434000	11906000	4	4	1	1	0	4	4	4	3	5	4	Oxidation (M)	28648	Microfibril-associated glycoprotein 4 OS=Homo sapiens OX=9606 GN=MFAP4 PE=1 SV=2
1373	1360	P49747	107.92	11	0	0	0	5	9	9	5	6	5				1084700	2194500	2191000	2128200	2555000	3156200	4	4	0	0	0	2	4	3	2	4	4	Carbamidomethylation	82861	Cartilage oligomeric matrix protein OS=Homo sapiens OX=9606 GN=COMP PE=1 SV=2
1068	1420	P35321	107.75	53	0	0	0	53	18	37	53	28	37				1107200		990350	1377000	1188500	1525100	4	1	0	0	0	6	4	4	6	3	11	Carbamidomethylation	9877	Cornifin-A OS=Homo sapiens OX=9606 GN=SPRR1A PE=1 SV=2
1332	3043	P01619	107.67	47	0	0	0	34	34	34	34	47	47				3928700	3411600	5078700	6762700	6481300	7016200	5	3	0	0	0	4	2	3	3	5	4	Carbamidomethylation	12557	Immunoglobulin kappa variable 3-20 OS=Homo sapiens OX=9606 GN=IGKV3-20 PE=1 SV=2
931	1490	O95715	107.64	32	0	0	0	32	26	32	32	26	32				9838500	9316500	10645000	10397000	8383300	10815000	7	7	0	0	0	6	8	8	8	6	7	Carbamidomethylation; Oxidation (M)	13078	C-X-C motif chemokine 14 OS=Homo sapiens OX=9606 GN=CXCL14 PE=1 SV=2
1398	1178	P62333	107.49	17	7	11	3	8	11	8	3	6	8	309760	461390	148670	857910	15550000	806830	0	505610	920100	5	5	2	3	1	2	3	2	1	2	2	Carbamidomethylation	44173	26S proteasome regulatory subunit 10B OS=Homo sapiens OX=9606 GN=PSMC6 PE=1 SV=1
1108	1656	P13640	107.38	66	66	53	66	47	66	66	47	66	66	593760	587380	692170	892590	995650	1000300	1380500	1893500	1317200	4	1	4	4	4	2	3	4	2	5	4	Carbamidomethylation; Oxidation (M); Acetylation (N-term)	6141	Metallothionein-1G OS=Homo sapiens OX=9606 GN=MT1G PE=1 SV=2
1196	1069	O95747	107.31	15	11	10	7	2	8	4	4	4	6	1059600	549730	638950	419810	1052000	357670	427200	660080	477200	7	5	5	5	4	1	3	2	2	2	3	Carbamidomethylation	58022	Serine/threonine-protein kinase OSR1 OS=Homo sapiens OX=9606 GN=OXSR1 PE=1 SV=1
928	974	Q13530	107.28	18	9	17	15	7	7	6	9	7	8	2259500	3706100	2019800	2380100	3162800	2782800	3806500	2241300	3351000	7	6	5	7	5	4	5	4	5	4	4	Carbamidomethylation; Acetylation (N-term)	52581	Serine incorporator 3 OS=Homo sapiens OX=9606 GN=SERINC3 PE=2 SV=2
1469	1270	O60500	107.28	10	7	5	4	5	0	2	0	0	4	1260100	864830	621650	1748300		611990			1672300	7	7	3	4	3	3	0	1	0	0	2	Carbamidomethylation	134742	Nephrin OS=Homo sapiens OX=9606 GN=NPHS1 PE=1 SV=1
1294	1104	P55291	106.83	14	0	0	0	4	6	4	14	10	3				3295300	4138900	1513800	6222800	3009400	1779300	6	6	0	0	0	2	3	4	6	4	3	Carbamidomethylation	88916	Cadherin-15 OS=Homo sapiens OX=9606 GN=CDH15 PE=1 SV=1
1213	956	Q15008	106.66	20	0	0	0	6	20	13	5	9	14				1002300	1869200	1303600	662500	982190	1559000	7	7	0	0	0	2	8	5	2	3	6	Carbamidomethylation	45531	26S proteasome non-ATPase regulatory subunit 6 OS=Homo sapiens OX=9606 GN=PSMD6 PE=1 SV=1
1157	1128	O60603	106.55	9	0	0	0	7	9	7	9	9	9				5189700	5932900	3696500	4665500	6054500	5524800	5	5	0	0	0	4	5	4	5	6	5	Carbamidomethylation	89838	Toll-like receptor 2 OS=Homo sapiens OX=9606 GN=TLR2 PE=1 SV=1
1434	1182	P48739	106.25	24	10	10	0	12	7	12	7	7	10	80661	101680		1206200	626200	732250	802410	880750	1011300	5	5	1	1	0	3	2	3	2	2	3	Carbamidomethylation	31540	Phosphatidylinositol transfer protein beta isoform OS=Homo sapiens OX=9606 GN=PITPNB PE=1 SV=2
1274	1025	Q15389	106.22	17	12	8	8	5	5	4	9	5	4	702950	636760	564890	133840	606680	263620	1106200	163300	446870	7	7	5	3	3	2	2	1	4	2	1		57513	Angiopoietin-1 OS=Homo sapiens OX=9606 GN=ANGPT1 PE=1 SV=2
943	1863	P20848	106.19	5	2	2	2	5	2	4	4	5	4								567400		7	1	1	2	1	7	5	7	6	7	6	Acetylation (N-term)	47891	Putative alpha-1-antitrypsin-related protein OS=Homo sapiens OX=9606 GN=SERPINA2 PE=1 SV=1
1620	1442	P27361	105.9	14	3	0	0	5	7	7	3	3	7	122920									5	1	1	0	0	2	2	2	1	1	3	Carbamidomethylation	43136	Mitogen-activated protein kinase 3 OS=Homo sapiens OX=9606 GN=MAPK3 PE=1 SV=4
936	1402	Q99584	105.86	46	11	0	11	34	46	46	46	46	46	31935		77364	13987000	20439000	19608000	16499000	21352000	21389000	4	4	1	0	1	4	9	6	7	8	7		11471	Protein S100-A13 OS=Homo sapiens OX=9606 GN=S100A13 PE=1 SV=1
785	1330	P07477	105.78	14	11	7	7	13	14	11	10	10	14	175900000	38796000	40496000	113850000	151680000	38974000	125430000	946410	175100000	7	3	7	6	6	7	7	4	3	5	8	Carbamidomethylation; Oxidation (M); Pyro-glu from Q	26558	Trypsin-1 OS=Homo sapiens OX=9606 GN=PRSS1 PE=1 SV=1
1250	983	P48637	105.76	24	0	0	0	8	8	8	16	14	19				1342500	1216200	1095100	4965100	2788900	4963900	8	8	0	0	0	2	2	2	6	5	7	Carbamidomethylation; Acetylation (N-term); Pyro-glu from Q	52385	Glutathione synthetase OS=Homo sapiens OX=9606 GN=GSS PE=1 SV=1
1394	1035	P61163	105.68	30	9	3	0	6	9	16	7	12	9	77626			119980	265680	449740			132140	7	3	2	1	0	1	2	4	2	4	2	Carbamidomethylation	42614	Alpha-centractin OS=Homo sapiens OX=9606 GN=ACTR1A PE=1 SV=1
1429	1548	Q7LGC8	105.68	17	0	0	0	3	8	8	8	13	8				143800	1080300	2263400	2101400	2008800	1383200	3	3	0	0	0	1	3	4	3	3	3		54706	Carbohydrate sulfotransferase 3 OS=Homo sapiens OX=9606 GN=CHST3 PE=1 SV=3
1508	1623	Q99988	105.62	18	0	0	0	0	9	15	8	12	12					5729400	7559800	8015600	7544600	4000100	3	3	0	0	0	0	4	2	3	4	2	Carbamidomethylation	34140	Growth/differentiation factor 15 OS=Homo sapiens OX=9606 GN=GDF15 PE=1 SV=3
864	1345	P09471	105.57	13	9	9	9	13	13	13	9	6	9				0	0	0				5	1	7	5	4	8	5	6	5	5	4	Carbamidomethylation; Acetylation (N-term)	40051	Guanine nucleotide-binding protein G(o) subunit alpha OS=Homo sapiens OX=9606 GN=GNAO1 PE=1 SV=4
1257	1441	Q15599	105.55	15	8	12	0	13	10	13	9	9	13	475400	828090		1250700	1169200	1506600	1547000	1417100	1552200	4	4	3	4	0	3	2	3	2	2	5		37414	Na(+)/H(+) exchange regulatory cofactor NHE-RF2 OS=Homo sapiens OX=9606 GN=SLC9A3R2 PE=1 SV=2
1384	1708	A0A075B6K4	105.39	44	0	0	0	32	32	32	44	32	32							603690			5	1	0	0	0	2	4	3	4	2	4	Carbamidomethylation	12441	Immunoglobulin lambda variable 3-10 OS=Homo sapiens OX=9606 GN=IGLV3-10 PE=3 SV=2
1339	1272	Q9NPR2	105.32	7	0	0	0	5	7	2	4	7	2				1500200	1927300	800770	1173800	2228500	1110100	4	4	0	0	0	3	4	2	2	5	4	Carbamidomethylation	92766	Semaphorin-4B OS=Homo sapiens OX=9606 GN=SEMA4B PE=1 SV=4
1390	1450	Q8TCC7	105.32	8	3	3	3	8	5	5	5	8	6	422770	487240	536900	3015200	2741200	3020300	2289500	3865200	3287400	3	3	1	1	1	3	2	3	2	3	2	Carbamidomethylation	59856	Solute carrier family 22 member 8 OS=Homo sapiens OX=9606 GN=SLC22A8 PE=1 SV=1
2265	2602	Q7Z429	105.31	8	0	8	0	8	0	0	0	0	0		0		627730						2	2	0	1	0	2	0	0	0	0	0		41203	Protein lifeguard 1 OS=Homo sapiens OX=9606 GN=GRINA PE=2 SV=1
1039	1444	Q99969	105.24	50	0	0	0	17	22	22	50	22	44				61662000	71925000	83037000	86524000	73951000	97840000	8	8	0	0	0	3	6	5	8	6	7	Carbamidomethylation	18618	Retinoic acid receptor responder protein 2 OS=Homo sapiens OX=9606 GN=RARRES2 PE=1 SV=1
932	2075	P01782	104.94	19	0	0	0	19	16	9	16	17	16										7	0	0	0	0	7	7	4	7	11	7		12945	Immunoglobulin heavy variable 3-9 OS=Homo sapiens OX=9606 GN=IGHV3-9 PE=1 SV=2
912	1297	Q8WUN7	104.91	24	21	12	15	15	24	21	15	24	21	150930				462990	315700		662320	0	6	2	5	4	6	4	6	7	4	5	4	Oxidation (M)	26190	Ubiquitin domain-containing protein 2 OS=Homo sapiens OX=9606 GN=UBTD2 PE=1 SV=2
1255	2013	P07360	104.88	18	0	0	0	18	18	9	18	9	9				8280400	9528300	2901100	8456200	3319500	3145800	3	3	0	0	0	5	7	2	4	3	3	Carbamidomethylation; Pyro-glu from Q	22277	Complement component C8 gamma chain OS=Homo sapiens OX=9606 GN=C8G PE=1 SV=3
1626	1088	Q9UNM6	104.84	22	0	0	0	14	9	3	14	0	6				1047500	418410	219700	651310		3345300	6	6	0	0	0	3	3	1	3	0	2	Carbamidomethylation	42946	26S proteasome non-ATPase regulatory subunit 13 OS=Homo sapiens OX=9606 GN=PSMD13 PE=1 SV=2
1514	1424	Q01459	104.78	15	0	0	0	3	0	3	15	10	15				164910		140750	1397900	963220	1501000	4	4	0	0	0	1	0	1	5	3	5	Carbamidomethylation	43760	Di-N-acetylchitobiase OS=Homo sapiens OX=9606 GN=CTBS PE=1 SV=1
1267	917	Q92845	104.66	11	0	1	1	3	3	4	9	7	9		291720	271940	916090	738000	537220	1492400	1517800	1674500	7	7	0	1	1	2	2	3	5	4	5	Acetylation (N-term)	91205	Kinesin-associated protein 3 OS=Homo sapiens OX=9606 GN=KIFAP3 PE=1 SV=2
1361	1008	Q07954	104.57	1	0	0	0	1	1	1	1	1	1				306960	136870	523890	849770	761630	481800	6	6	0	0	0	3	2	2	5	5	2	Carbamidomethylation	504610	Prolow-density lipoprotein receptor-related protein 1 OS=Homo sapiens OX=9606 GN=LRP1 PE=1 SV=2
1493	1506	Q9Y5E6	104.42	5	0	0	0	4	2	4	5	5	4					90781		0	0	0	3	1	0	0	0	2	2	3	3	3	2		86714	Protocadherin beta-3 OS=Homo sapiens OX=9606 GN=PCDHB3 PE=2 SV=2
1113	1530	P29400	104.18	3	0	0	0	3	2	2	2	2	3				6526000	1746800	4262700	4944100	5258700	7899600	7	4	0	0	0	5	5	4	4	6	7	Carbamidomethylation	161044	Collagen alpha-5(IV) chain OS=Homo sapiens OX=9606 GN=COL4A5 PE=1 SV=2
1300	946	Q96B97	104.14	18	5	7	9	7	3	4	3	4	2	424690	280500	421730	298790	293030	271670	238830	194360	92187	8	8	3	3	4	3	2	2	2	2	1	Oxidation (M)	73126	SH3 domain-containing kinase-binding protein 1 OS=Homo sapiens OX=9606 GN=SH3KBP1 PE=1 SV=2
1247	1065	P36222	104.12	23	0	0	0	20	13	21	21	14	17				7302500	3760400	5696600	6219300	5492200	6591000	5	5	0	0	0	5	2	4	6	4	3	Pyro-glu from Q	42625	Chitinase-3-like protein 1 OS=Homo sapiens OX=9606 GN=CHI3L1 PE=1 SV=2
921	2478	P31639	104.09	3	3	3	3	3	3	3	3	3	3	941560	619020	993000	4117300	4241300	5479400	4853700	4187700	3975800	3	3	5	3	4	5	5	6	5	5	5	Oxidation (M); Acetylation (N-term)	72897	Sodium/glucose cotransporter 2 OS=Homo sapiens OX=9606 GN=SLC5A2 PE=1 SV=1
718	1819	Q58FG1	104.08	8	4	6	6	6	6	6	6	6	8									160220	4	1	5	6	6	7	7	8	5	6	9	Oxidation (M); Pyro-glu from Q	47712	Putative heat shock protein HSP 90-alpha A4 OS=Homo sapiens OX=9606 GN=HSP90AA4P PE=5 SV=1
865	1896	Q12794	104.07	7	0	0	0	5	5	5	5	7	5				26123000	28036000	24568000	33391000	30201000	33432000	4	4	0	0	0	6	7	7	7	13	9	Carbamidomethylation	48368	Hyaluronidase-1 OS=Homo sapiens OX=9606 GN=HYAL1 PE=1 SV=2
1239	1673	P13473	104.06	16	2	4	4	6	6	4	14	4	4	8481500	15148000	9075400	86393000	83927000	56400000	53308000	81672000	55427000	5	5	1	2	2	3	3	3	3	3	5	Carbamidomethylation	44961	Lysosome-associated membrane glycoprotein 2 OS=Homo sapiens OX=9606 GN=LAMP2 PE=1 SV=2
1558	1688	C9J7I0	104.02	43	31	31	31	0	10	22	10	22	12	827840	907200	936710		713080	1183900	808860	1255200	279470	3	3	2	2	3	0	1	2	1	2	1	Oxidation (M)	15200	UBAP1-MVB12-associated (UMA)-domain containing protein 1 OS=Homo sapiens OX=9606 GN=UMAD1 PE=2 SV=2
1427	1073	Q13126	104.02	30	0	0	0	3	0	19	30	26	8				418980		1030000	2722900	2426500	741310	6	6	0	0	0	1	0	3	6	5	2	Acetylation (N-term)	31236	S-methyl-5'-thioadenosine phosphorylase OS=Homo sapiens OX=9606 GN=MTAP PE=1 SV=2
1616	1172	P50225	104	23	0	0	0	5	13	9	5	10	13				324010	5515100	292060	5431900	5876100	4305400	5	5	0	0	0	1	3	2	1	2	3	Carbamidomethylation	34165	Sulfotransferase 1A1 OS=Homo sapiens OX=9606 GN=SULT1A1 PE=1 SV=3
1293	1005	P22234	103.99	21	0	0	0	8	8	14	8	8	13				1624200	1729200	2198700	1990000	707200	1889300	7	7	0	0	0	5	3	4	4	2	4	Carbamidomethylation; Acetylation (N-term)	47079	Multifunctional protein ADE2 OS=Homo sapiens OX=9606 GN=PAICS PE=1 SV=3
1428	1535	Q9Y5E4	103.92	5	0	0	0	4	1	5	4	4	3				176360		388630	206950	188950	197870	4	2	0	0	0	3	1	5	3	3	2		86423	Protocadherin beta-5 OS=Homo sapiens OX=9606 GN=PCDHB5 PE=2 SV=1
1433	2548	P49721	103.81	27	0	0	0	17	17	17	17	17	27				4291200	4145800	3127100	3463300	4738400	4741600	3	3	0	0	0	2	4	2	2	2	5	Carbamidomethylation	22836	Proteasome subunit beta type-2 OS=Homo sapiens OX=9606 GN=PSMB2 PE=1 SV=1
1244	931	Q9H2K8	103.65	15	2	4	6	5	5	6	1	1	3	391530	584820	748750	811070	470340	525550	237500	149470	462810	10	7	2	3	4	3	4	4	1	1	2	Carbamidomethylation	105406	Serine/threonine-protein kinase TAO3 OS=Homo sapiens OX=9606 GN=TAOK3 PE=1 SV=2
1409	1036	Q6UWY0	103.4	13	0	0	0	11	4	8	4	4	4				2234800	1483700	3294400	1718800	3552600	3410100	6	6	0	0	0	5	2	4	2	3	2		61451	Arylsulfatase K OS=Homo sapiens OX=9606 GN=ARSK PE=1 SV=1
1327	1173	P62993	103.27	25	18	18	18	6	13	3	5	3	4	2375000	2288000	2124100	86949	332450	2812700	8846300	2585500	110820	6	6	4	4	4	2	3	1	1	1	1	Carbamidomethylation	25206	Growth factor receptor-bound protein 2 OS=Homo sapiens OX=9606 GN=GRB2 PE=1 SV=1
1501	1582	P06280	103.13	17	3	3	3	7	17	7	3	3	7	72574	112590	122270	2320500	3931400	2104200	1689700	1923200	2232100	3	3	1	1	1	2	3	3	1	1	2	Carbamidomethylation	48767	Alpha-galactosidase A OS=Homo sapiens OX=9606 GN=GLA PE=1 SV=1
1342	1816	Q96E17	103.1	24	19	5	7	16	11	11	5	11	5	168780			130390						4	2	3	1	1	3	4	2	2	3	1	Acetylation (N-term)	25952	Ras-related protein Rab-3C OS=Homo sapiens OX=9606 GN=RAB3C PE=1 SV=1
1392	1341	O75976	103.07	4	0	0	0	3	2	2	2	3	3				51301	57303	63186	88873	815650	987370	4	3	0	0	0	4	4	2	2	3	3		152931	Carboxypeptidase D OS=Homo sapiens OX=9606 GN=CPD PE=1 SV=2
1375	1106	P26641	103.07	18	2	2	2	18	16	5	3	2	7	25668	166520	104570	2570700	2612900	1376400	265020	902460	1224100	5	5	1	1	1	5	4	3	1	1	2		50119	Elongation factor 1-gamma OS=Homo sapiens OX=9606 GN=EEF1G PE=1 SV=3
1751	1592	P04278	102.95	16	0	0	0	13	0	6	9	7	2				595050		806930	1228900	1103800	52269	4	4	0	0	0	2	0	2	2	2	1		43779	Sex hormone-binding globulin OS=Homo sapiens OX=9606 GN=SHBG PE=1 SV=2
1266	1082	O75882	102.92	5	1	1	1	3	1	2	2	3	2	173110	148190	137810	262680	514340	434130	948020	731500	736000	7	7	1	1	1	4	2	3	3	5	3	Carbamidomethylation	158536	Attractin OS=Homo sapiens OX=9606 GN=ATRN PE=1 SV=2
1179	1365	P99999	102.85	50	0	0	0	31	31	31	44	44	44				4522900	1078100	5574800	2554400	5068000	6629900	6	6	0	0	0	4	3	4	5	6	6	Oxidation (M)	11749	Cytochrome c OS=Homo sapiens OX=9606 GN=CYCS PE=1 SV=2
1107	1568	O75348	102.83	41	41	41	26	41	41	41	41	41	41	904620	938300	918800	3581400	6468500	3465600	4041800	6426900	4811600	3	3	3	5	3	3	5	3	3	4	3	Carbamidomethylation; Acetylation (N-term)	13758	V-type proton ATPase subunit G 1 OS=Homo sapiens OX=9606 GN=ATP6V1G1 PE=1 SV=3
987	1627	P54802	102.8	7	2	4	4	4	7	4	4	4	4	1227200	1457200	1460500	27306000	24624000	19909000	37380000	29076000	31086000	4	4	1	2	2	4	7	4	7	6	5	Pyro-glu from Q	82266	Alpha-N-acetylglucosaminidase OS=Homo sapiens OX=9606 GN=NAGLU PE=1 SV=2
1526	1126	Q8IZJ3	102.6	5	0	0	0	2	3	0	1	4	2				440540	711920		656180	1413300	775420	6	6	0	0	0	3	3	0	2	4	2	Carbamidomethylation	206700	C3 and PZP-like alpha-2-macroglobulin domain-containing protein 8 OS=Homo sapiens OX=9606 GN=CPAMD8 PE=1 SV=2
992	1310	Q8NHM4	102.53	23	10	10	10	17	9	17	6	9	9										9	0	4	5	6	5	3	5	2	3	5	Carbamidomethylation; Oxidation (M)	26537	Putative trypsin-6 OS=Homo sapiens OX=9606 GN=PRSS3P2 PE=5 SV=2
934	1528	Q9H190	102.52	14	6	6	6	8	8	12	12	8	8				581340	691720	950620	863900	145500	631420	7	2	3	4	4	5	5	7	5	5	5	Carbamidomethylation; Acetylation (N-term)	31594	Syntenin-2 OS=Homo sapiens OX=9606 GN=SDCBP2 PE=1 SV=2
1306	1461	P13688	102.47	12	3	6	9	6	3	3	6	10	6	502700	818080	1362300	280200	617660	452310	460410	479010	540360	4	3	2	3	4	2	2	1	2	4	2	Carbamidomethylation; Oxidation (M); Pyro-glu from Q	57560	Carcinoembryonic antigen-related cell adhesion molecule 1 OS=Homo sapiens OX=9606 GN=CEACAM1 PE=1 SV=2
1009	1423	P63218	102.38	91	16	29	29	35	51	91	38	51	51	307090	1534500	1376300	11073000	10431000	9788400	7594000	11856000	11754000	5	5	2	3	3	3	4	5	3	6	8	Carbamidomethylation; Oxidation (M); Acetylation (N-term)	7318	Guanine nucleotide-binding protein G(I)/G(S)/G(O) subunit gamma-5 OS=Homo sapiens OX=9606 GN=GNG5 PE=1 SV=3
1546	977	Q9Y3A5	102.36	38	0	4	0	19	23	8	7	15	8		0		1423700	1306200	534620	360970	908730	225050	6	6	0	1	0	4	3	1	1	2	2	Carbamidomethylation; Acetylation (N-term)	28764	Ribosome maturation protein SBDS OS=Homo sapiens OX=9606 GN=SBDS PE=1 SV=4
1004	1228	O60476	102.07	8	1	3	3	4	4	4	6	6	4							0	102510		5	2	1	3	2	5	5	4	5	6	6	Oxidation (M); Pyro-glu from Q	73004	Mannosyl-oligosaccharide 1 2-alpha-mannosidase IB OS=Homo sapiens OX=9606 GN=MAN1A2 PE=1 SV=1
1468	1225	Q9BYE9	102.01	4	2	1	2	2	1	1	2	2	3	174690	60560	185090	608200	582580	437070	881580	844940	1502600	4	4	2	1	2	2	1	1	2	2	3		141542	Cadherin-related family member 2 OS=Homo sapiens OX=9606 GN=CDHR2 PE=1 SV=2
1091	1358	Q7Z3Y8	101.88	8	6	6	8	3	5	3	4	3	3	433560	515640	571530				5862000			6	1	5	6	7	2	3	2	3	2	2	Oxidation (M)	49822	Keratin type I cytoskeletal 27 OS=Homo sapiens OX=9606 GN=KRT27 PE=1 SV=2
1730	1038	Q9UPT5	101.7	13	4	8	4	0	0	0	0	0	0	406200	463110	151900							8	8	3	5	2	0	0	0	0	0	0	Carbamidomethylation	83382	Exocyst complex component 7 OS=Homo sapiens OX=9606 GN=EXOC7 PE=1 SV=3
1044	1053	P20340	101.68	38	17	11	23	21	21	6	32	21	27	338990		300690	992440	892180	757660	1112800	0	1049900	6	2	3	4	6	4	5	1	5	3	4	Acetylation (N-term)	23593	Ras-related protein Rab-6A OS=Homo sapiens OX=9606 GN=RAB6A PE=1 SV=3
1401	1221	Q8WWA0	101.58	22	3	0	3	9	5	8	19	8	8	92672		108900	1506500	829580	795860	1191800	1065500	1100600	5	5	1	0	1	2	3	2	4	2	3	Carbamidomethylation	34962	Intelectin-1 OS=Homo sapiens OX=9606 GN=ITLN1 PE=1 SV=1
1426	1495	P05060	101.52	9	0	0	0	5	7	6	6	6	5				2108600	2360200	2030000	1827200	1970100	2103700	4	4	0	0	0	3	3	3	3	3	2		78276	Secretogranin-1 OS=Homo sapiens OX=9606 GN=CHGB PE=1 SV=2
1279	1525	O75752	101.43	12	0	0	0	12	12	12	12	12	12				3098900	3592400	3255600	3696600	3119600	3434600	3	3	0	0	0	3	4	4	4	4	4	Carbamidomethylation	39512	UDP-GalNAc:beta-1 3-N-acetylgalactosaminyltransferase 1 OS=Homo sapiens OX=9606 GN=B3GALNT1 PE=1 SV=1
1145	1697	P80297	101.34	66	66	52	66	46	66	66	46	66	66	161720	170500	196480	236690	404010	519760	662010	160890	499590	4	1	4	3	3	2	3	4	2	5	4	Carbamidomethylation; Oxidation (M); Acetylation (N-term)	6068	Metallothionein-1X OS=Homo sapiens OX=9606 GN=MT1X PE=1 SV=1
1180	1049	Q9HCP0	101.29	20	14	8	4	4	8	7	8	10	5						461830				7	1	5	3	3	2	4	2	3	3	3	Carbamidomethylation; Oxidation (M)	48511	Casein kinase I isoform gamma-1 OS=Homo sapiens OX=9606 GN=CSNK1G1 PE=1 SV=1
1304	1329	Q96HD1	101.21	17	0	0	0	13	15	10	15	7	15				1794200	2194100	2998700	2507400	1270300	3865300	5	5	0	0	0	3	4	4	4	2	5	Carbamidomethylation	45440	Cysteine-rich with EGF-like domain protein 1 OS=Homo sapiens OX=9606 GN=CRELD1 PE=1 SV=3
1752	2039	Q9NQ79	101.19	6	0	0	0	2	2	6	2	6	2				548560	464170	4857900	899450	8441200	0	2	2	0	0	0	1	1	2	1	3	1	Carbamidomethylation	71421	Cartilage acidic protein 1 OS=Homo sapiens OX=9606 GN=CRTAC1 PE=1 SV=2
1223	1654	Q8NHJ6	101.18	21	0	0	0	21	11	11	11	21	11				5797700	5380900	4946500	6806800	8115600	6843600	4	4	0	0	0	5	4	3	4	4	6	Carbamidomethylation	49356	Leukocyte immunoglobulin-like receptor subfamily B member 4 OS=Homo sapiens OX=9606 GN=LILRB4 PE=1 SV=3
1598	4332	Q13113	101.18	32	32	32	32	32	32	0	32	32	32	543340	617920	804000	1140100	1475500		1461600	1500600	3691300	3	3	2	3	2	1	1	0	1	1	2		12227	PDZK1-interacting protein 1 OS=Homo sapiens OX=9606 GN=PDZK1IP1 PE=1 SV=1
1210	1497	P19012	101.16	8	6	8	8	5	6	5	5	2	5										5	0	4	4	6	2	3	2	2	1	2	Oxidation (M)	49212	Keratin type I cytoskeletal 15 OS=Homo sapiens OX=9606 GN=KRT15 PE=1 SV=3
1071	1222	Q9NS93	100.89	20	5	4	6	12	12	18	12	9	12	1358600	8031000	8420800	24840000	29258000	27399000	27441000	9047000	26601000	8	8	2	2	4	4	4	5	6	2	4	Carbamidomethylation	64167	Transmembrane 7 superfamily member 3 OS=Homo sapiens OX=9606 GN=TM7SF3 PE=2 SV=1
1545	2187	P28062	100.82	16	0	0	0	16	7	16	16	16	16				1537900	996080	1528700	1405700	1793200	1855800	2	2	0	0	0	3	2	2	3	2	2		30354	Proteasome subunit beta type-8 OS=Homo sapiens OX=9606 GN=PSMB8 PE=1 SV=3
1230	939	Q9Y5X3	100.71	26	7	7	8	4	7	9	9	13	4	260070	279810	196990	429360	1114600	1128400	469760	739140	197610	9	8	2	2	3	2	3	4	3	4	2	Carbamidomethylation; Acetylation (N-term)	46817	Sorting nexin-5 OS=Homo sapiens OX=9606 GN=SNX5 PE=1 SV=1
1314	1017	Q6ZMI0	100.64	16	5	7	5	3	4	6	3	3	4	140670	228130	179760	861590	407270	580890	289220	973260	678980	8	8	2	3	2	2	3	2	2	2	3		88314	Protein phosphatase 1 regulatory subunit 21 OS=Homo sapiens OX=9606 GN=PPP1R21 PE=1 SV=1
1590	1175	Q9Y478	100.62	46	23	24	44	0	3	0	0	0	0	451450	534970	775740		0					7	7	3	3	6	0	1	0	0	0	0	Carbamidomethylation; Oxidation (M)	30382	5'-AMP-activated protein kinase subunit beta-1 OS=Homo sapiens OX=9606 GN=PRKAB1 PE=1 SV=4
1568	1585	Q9C0K1	100.6	10	6	6	5	5	5	7	8	0	5	659650	700130	644920	796980	923770	1106000	2199900		398140	4	4	2	2	1	1	1	2	3	0	1	Carbamidomethylation	49631	Zinc transporter ZIP8 OS=Homo sapiens OX=9606 GN=SLC39A8 PE=2 SV=1
1478	1304	P58546	100.55	55	49	24	38	6	11	14	11	0	14	1322500	337090	885120	287370	407260	357390	380020		417100	5	5	4	3	3	1	1	1	1	0	2	Carbamidomethylation	12895	Myotrophin OS=Homo sapiens OX=9606 GN=MTPN PE=1 SV=2
1316	1312	Q14353	100.51	41	0	0	0	7	21	27	21	32	32				541780	2882200	782590	1358600	1917100	1268000	4	4	0	0	0	1	3	3	5	3	6	Carbamidomethylation	26318	Guanidinoacetate N-methyltransferase OS=Homo sapiens OX=9606 GN=GAMT PE=1 SV=1
1125	1254	Q9NUP9	100.43	38	34	28	34	21	6	21	17	27	17	411030	171310	379190	848610	1033300	317680	296690	1260500	1532700	5	2	5	5	4	3	2	3	2	4	3	Oxidation (M)	21834	Protein lin-7 homolog C OS=Homo sapiens OX=9606 GN=LIN7C PE=1 SV=1
1171	1114	P35240	100.4	14	7	11	3	3	2	3	1	3	1	611600	609210	378580	86591		89856		161020		8	6	5	6	2	3	2	3	2	3	2	Acetylation (N-term)	69690	Merlin OS=Homo sapiens OX=9606 GN=NF2 PE=1 SV=1
1670	1267	P48147	100.39	13	0	0	0	2	5	5	3	4	2				156860	752800	542910	400710	589610	163050	5	5	0	0	0	2	2	3	1	2	1	Carbamidomethylation	80700	Prolyl endopeptidase OS=Homo sapiens OX=9606 GN=PREP PE=1 SV=2
1610	1854	P20039	100.21	28	12	0	12	13	25	3	12	13	25	907760		942800	2136700	8848600	187130	4347500	1893300	6904400	4	4	2	0	1	1	3	1	1	1	3	Carbamidomethylation	30160	HLA class II histocompatibility antigen DRB1-11 beta chain OS=Homo sapiens OX=9606 GN=HLA-DRB1 PE=1 SV=1
1105	985	Q9UNZ2	100.21	28	3	3	3	6	18	20	18	17	25	124900	115890	138250	542840	794810	2589300	1350500	1894100	2414200	6	6	1	1	1	2	4	9	4	4	6		40573	NSFL1 cofactor p47 OS=Homo sapiens OX=9606 GN=NSFL1C PE=1 SV=2
1224	2583	Q8TAD7	100.2	57	57	19	57	57	57	57	57	57	57	1050200	886600	930310	5652600	6200200	5461300	4809100	6084200	6746500	3	3	2	1	3	3	4	3	3	3	4		6407	Overexpressed in colon carcinoma 1 protein OS=Homo sapiens OX=9606 GN=OCC1 PE=1 SV=2
1270	1014	Q13219	100.09	6	0	0	0	3	4	3	3	3	4				2016900	2350400	2173300	1575300	2257000	3068100	6	6	0	0	0	3	4	4	3	4	5	Carbamidomethylation	180972	Pappalysin-1 OS=Homo sapiens OX=9606 GN=PAPPA PE=1 SV=3
1576	1318	P51993	100.09	23	0	0	0	3	14	5	8	7	8				524450	311630	374140	860310	1098400	929480	4	4	0	0	0	2	2	1	2	3	3		41860	Alpha-(1 3)-fucosyltransferase 6 OS=Homo sapiens OX=9606 GN=FUT6 PE=1 SV=1
1181	1112	P50440	99.75	20	0	0	0	10	7	20	17	17	17				3040600	3171200	5952700	5172300	3347000	3628400	5	5	0	0	0	3	3	8	5	4	5	Carbamidomethylation	48455	Glycine amidinotransferase mitochondrial OS=Homo sapiens OX=9606 GN=GATM PE=1 SV=1
1841	1319	Q16881	99.62	16	0	0	0	4	9	7	4	4	4				362190	604760	446240	323490	212170	385440	4	4	0	0	0	1	2	2	1	1	1	Carbamidomethylation	70906	Thioredoxin reductase 1 cytoplasmic OS=Homo sapiens OX=9606 GN=TXNRD1 PE=1 SV=3
1243	1410	P52823	99.6	26	0	0	0	26	13	23	16	17	17				11679000	8868600	7061600	11282000	9176700	8844200	4	4	0	0	0	5	4	4	4	4	4	Carbamidomethylation	27621	Stanniocalcin-1 OS=Homo sapiens OX=9606 GN=STC1 PE=1 SV=1
1207	1333	Q5T601	99.57	5	1	0	1	5	5	2	5	2	3	272870		301980	510810	1025600	1103200	445010	522090	2229900	3	3	1	0	1	4	5	4	4	2	5	Carbamidomethylation	101365	Adhesion G-protein coupled receptor F1 OS=Homo sapiens OX=9606 GN=ADGRF1 PE=1 SV=2
961	1655	O60262	99.51	82	82	82	82	38	82	82	82	82	82	3132700	3029500	2778100	5776900	5696300	7041900	8146400	5163700	7550000	3	3	5	5	4	3	5	5	5	4	5	Carbamidomethylation; Oxidation (M); Acetylation (N-term)	7522	Guanine nucleotide-binding protein G(I)/G(S)/G(O) subunit gamma-7 OS=Homo sapiens OX=9606 GN=GNG7 PE=1 SV=1
1215	1290	P60903	99.42	52	46	29	20	42	27	27	46	27	27	1475700	621540	250410	2451800	2848000	2722600	4337900	2628800	2883000	5	5	4	3	2	4	2	2	5	2	2	Carbamidomethylation	11203	Protein S100-A10 OS=Homo sapiens OX=9606 GN=S100A10 PE=1 SV=2
1475	1505	Q9NRV9	99.34	29	29	19	10	9	19	9	9	19	19	228850	349150	137370	256800	577870	236320	338850	559470	644200	3	3	4	2	1	1	2	1	1	2	2	Carbamidomethylation	21097	Heme-binding protein 1 OS=Homo sapiens OX=9606 GN=HEBP1 PE=1 SV=1
1480	1147	P63244	99.18	22	0	0	0	6	15	6	8	12	8				377880	421180	686300	766370	1056000	1024800	6	6	0	0	0	2	4	2	2	3	3	Carbamidomethylation; Acetylation (N-term)	35077	Receptor of activated protein C kinase 1 OS=Homo sapiens OX=9606 GN=RACK1 PE=1 SV=3
1444	1136	O95741	98.96	20	13	6	9	3	4	0	3	6	3	860240	549460	927020	254550	215900		511710	727830	362410	6	6	4	3	4	1	1	0	1	2	1	Carbamidomethylation	61991	Copine-6 OS=Homo sapiens OX=9606 GN=CPNE6 PE=1 SV=3
1237	1113	Q9UN70	98.87	12	1	0	0	5	4	2	8	5	3	366930			4629100	4208700	3499100	4796800	5566700	4778700	7	7	1	0	0	5	5	2	4	5	3	Carbamidomethylation	101077	Protocadherin gamma-C3 OS=Homo sapiens OX=9606 GN=PCDHGC3 PE=1 SV=1
1855	1326	Q9NV70	98.82	7	3	2	7	0	0	0	0	0	0	214440	134940	530520							4	4	2	1	4	0	0	0	0	0	0		101982	Exocyst complex component 1 OS=Homo sapiens OX=9606 GN=EXOC1 PE=1 SV=4
1669	1608	O15197	98.79	7	0	0	0	3	7	3	4	3	1				1098600	2482600	709910	2142600	1976100	0	3	3	0	0	0	2	3	2	1	2	1	Carbamidomethylation	110700	Ephrin type-B receptor 6 OS=Homo sapiens OX=9606 GN=EPHB6 PE=1 SV=4
1479	1595	P13686	98.78	18	0	0	0	18	5	9	18	9	9				3490200	2957600	3069800	4276800	2985600	2967400	3	3	0	0	0	3	1	2	5	2	3		36599	Tartrate-resistant acid phosphatase type 5 OS=Homo sapiens OX=9606 GN=ACP5 PE=1 SV=3
1302	1030	Q92783	98.71	20	6	6	6	2	4	8	9	0	11	301970	238240	285520	92048	261210	803070	672960		915150	7	6	3	3	3	1	3	3	3	0	3	Carbamidomethylation	59180	Signal transducing adapter molecule 1 OS=Homo sapiens OX=9606 GN=STAM PE=1 SV=3
888	1354	Q58FF6	98.69	10	5	9	5	5	5	6	6	5	5		479630								5	1	3	4	5	5	5	7	9	3	6	Carbamidomethylation; Oxidation (M)	58264	Putative heat shock protein HSP 90-beta 4 OS=Homo sapiens OX=9606 GN=HSP90AB4P PE=5 SV=1
1396	1124	Q7L576	98.63	7	1	2	1	4	2	1	3	4	1		88942					190650	145490		6	2	1	2	1	4	2	1	2	3	2	Carbamidomethylation	145182	Cytoplasmic FMR1-interacting protein 1 OS=Homo sapiens OX=9606 GN=CYFIP1 PE=1 SV=1
1103	1703	P01825	98.49	28	0	11	11	28	28	21	21	21	28										4	0	0	1	1	6	8	3	5	3	5	Pyro-glu from Q	12936	Immunoglobulin heavy variable 4-59 OS=Homo sapiens OX=9606 GN=IGHV4-59 PE=1 SV=2
1103	1704	A0A0C4DH41	98.49	27	0	11	11	27	27	20	20	20	27										4	0	0	1	1	6	8	3	5	3	5	Pyro-glu from Q	13066	Immunoglobulin heavy variable 4-61 OS=Homo sapiens OX=9606 GN=IGHV4-61 PE=3 SV=1
1705	1638	Q15056	98.39	28	15	6	6	22	12	6	0	21	0	428490	291710	348310	1351200	732090	663270		1920600		4	4	2	1	1	2	1	1	0	2	0	Carbamidomethylation	27385	Eukaryotic translation initiation factor 4H OS=Homo sapiens OX=9606 GN=EIF4H PE=1 SV=5
1466	1485	P68402	98.35	37	7	8	7	28	29	24	32	7	17	100680	389520	116260	1847800	1794000	2043500	3174400	876500	1197400	4	4	1	1	1	3	3	2	3	1	1	Carbamidomethylation; Oxidation (M)	25569	Platelet-activating factor acetylhydrolase IB subunit beta OS=Homo sapiens OX=9606 GN=PAFAH1B2 PE=1 SV=1
1756	1554	Q9NSK0	98.31	8	5	7	2	0	3	1	0	0	3						144470				4	1	2	3	1	0	1	1	0	0	1	Carbamidomethylation	68640	Kinesin light chain 4 OS=Homo sapiens OX=9606 GN=KLC4 PE=1 SV=3
1249	1242	P08237	98.27	8	0	0	0	5	5	5	5	5	5				1218800	1559400	1268500	1618200	1325600	1515100	6	6	0	0	0	4	4	4	4	4	4		85183	ATP-dependent 6-phosphofructokinase muscle type OS=Homo sapiens OX=9606 GN=PFKM PE=1 SV=2
1569	1279	P17342	98.25	11	0	0	0	3	7	1	10	4	6				1314700	2061500	589650	3519200	1587500	2258000	5	4	0	0	0	1	2	1	4	2	3		59808	Atrial natriuretic peptide receptor 3 OS=Homo sapiens OX=9606 GN=NPR3 PE=1 SV=2
1101	986	Q99747	98.21	32	12	21	10	6	13	12	15	15	6	855030	1478500	588350	632680	693800	542100	1421900	2474000	396070	8	8	4	7	3	2	4	4	3	3	2	Carbamidomethylation	34746	Gamma-soluble NSF attachment protein OS=Homo sapiens OX=9606 GN=NAPG PE=1 SV=1
1253	1325	P61601	98.19	24	6	0	6	17	18	24	11	11	17				164760	415940	756270			161590	4	2	1	0	1	5	3	5	3	3	3	Oxidation (M)	22245	Neurocalcin-delta OS=Homo sapiens OX=9606 GN=NCALD PE=1 SV=2
1221	1347	Q9BYG5	98.19	22	16	8	16	17	10	8	16	8	10	2703800	777540	1423100	1794800	1453800	601580	1382500	796280	783190	4	4	6	3	4	3	2	1	3	2	2		41182	Partitioning defective 6 homolog beta OS=Homo sapiens OX=9606 GN=PARD6B PE=1 SV=1
1276	1948	Q8WWT9	98.17	5	5	3	5	2	2	5	5	5	5	725920	364680	496070	2166900	1007200	3399700	2449200	2499800	1356900	4	4	4	1	2	2	1	4	3	3	3		66841	Solute carrier family 13 member 3 OS=Homo sapiens OX=9606 GN=SLC13A3 PE=1 SV=1
1164	1155	P20742	98.06	4	0	0	0	2	1	2	3	2	3									0	5	1	0	0	0	3	3	6	6	4	6	Carbamidomethylation	163862	Pregnancy zone protein OS=Homo sapiens OX=9606 GN=PZP PE=1 SV=4
1290	1116	Q9NY47	98.02	10	2	4	2	2	1	6	2	2	1	205730	249820	176880	404790	116750	734110	376160	451210	301740	8	8	2	3	2	2	1	5	3	2	2	Carbamidomethylation; Oxidation (M)	129817	Voltage-dependent calcium channel subunit alpha-2/delta-2 OS=Homo sapiens OX=9606 GN=CACNA2D2 PE=1 SV=2
1329	1419	Q16775	98.01	25	0	0	0	10	20	20	20	5	16				1622500	2015800	1952700	2131000	965340	2212000	4	4	0	0	0	3	4	4	4	2	4		33806	Hydroxyacylglutathione hydrolase mitochondrial OS=Homo sapiens OX=9606 GN=HAGH PE=1 SV=2
1024	1373	Q8TCT8	97.97	8	3	4	4	4	8	8	6	4	4	4948300	5390700	6591500	10820000	12307000	11589000	11074000	10728000	10243000	5	5	3	3	6	3	6	5	4	3	3	Carbamidomethylation	58143	Signal peptide peptidase-like 2A OS=Homo sapiens OX=9606 GN=SPPL2A PE=1 SV=2
1418	1031	P08F94	97.97	3	0	0	1	1	1	1	0	1	1	134550	345020	499760	493210	612530	675170	465710	136970	828260	8	8	1	1	2	2	2	3	1	3	2	Carbamidomethylation	446704	Fibrocystin OS=Homo sapiens OX=9606 GN=PKHD1 PE=1 SV=1
1701	1494	Q9UN36	97.96	10	0	4	4	0	7	7	4	4	3		283400	273660		404370	165490	453030	404460	149330	3	3	0	1	1	0	3	2	1	1	1	Acetylation (N-term)	40798	Protein NDRG2 OS=Homo sapiens OX=9606 GN=NDRG2 PE=1 SV=2
1323	1179	P78310	97.84	19	6	6	12	5	14	14	8	3	2	377490	312110	318920	276480	1742500	1663300	1611200	804390	86294	6	6	2	2	3	2	4	4	2	1	1	Carbamidomethylation	40030	Coxsackievirus and adenovirus receptor OS=Homo sapiens OX=9606 GN=CXADR PE=1 SV=1
1216	1666	P06331	97.82	37	0	0	0	26	26	9	37	20	37				972080	542140		1462800	1195700	102940	4	2	0	0	0	5	5	2	6	2	6	Pyro-glu from Q	13815	Immunoglobulin heavy variable 4-34 OS=Homo sapiens OX=9606 GN=IGHV4-34 PE=1 SV=2
1362	1299	Q86SQ4	97.79	5	2	2	2	5	1	2	2	2	2	371360	380620	453030	1341900	259820	669490	156340	653500	219820	4	4	2	2	2	4	1	2	2	2	2	Carbamidomethylation	136694	Adhesion G-protein coupled receptor G6 OS=Homo sapiens OX=9606 GN=ADGRG6 PE=1 SV=3
1115	1521	P07478	97.59	17	6	6	6	13	6	13	3	9	6										6	0	3	4	4	4	3	4	1	5	3	Carbamidomethylation; Pyro-glu from Q	26488	Trypsin-2 OS=Homo sapiens OX=9606 GN=PRSS2 PE=1 SV=1
1233	1185	P11362	97.56	8	0	0	0	6	6	5	8	6	5				3429300	3859300	2283000	5567700	5435700	2212900	5	5	0	0	0	4	4	3	6	4	4	Carbamidomethylation	91868	Fibroblast growth factor receptor 1 OS=Homo sapiens OX=9606 GN=FGFR1 PE=1 SV=3
1615	1782	Q8TF66	97.45	10	0	0	0	9	9	9	9	10	4				1790000	2216300	2105500	2106100	2837800	0	3	3	0	0	0	2	2	2	2	3	1		64366	Leucine-rich repeat-containing protein 15 OS=Homo sapiens OX=9606 GN=LRRC15 PE=2 SV=2
1209	2338	A0A075B6S5	97.44	28	8	8	8	28	28	28	28	28	28										4	0	1	1	1	4	4	5	3	3	4	Carbamidomethylation	12712	Immunoglobulin kappa variable 1-27 OS=Homo sapiens OX=9606 GN=IGKV1-27 PE=3 SV=1
1159	1522	P19013	97.41	6	3	3	3	5	5	6	6	4	5										5	0	2	2	2	5	3	5	5	2	3		57285	Keratin type II cytoskeletal 4 OS=Homo sapiens OX=9606 GN=KRT4 PE=1 SV=4
1500	1321	P06865	97.37	14	6	0	2	7	2	7	4	6	7	316690		55853	731030	183580	376310	375180	466350	750220	5	5	2	0	1	3	1	2	1	2	3	Oxidation (M)	60703	Beta-hexosaminidase subunit alpha OS=Homo sapiens OX=9606 GN=HEXA PE=1 SV=2
1106	1033	P78417	97.36	32	0	0	0	16	16	12	27	25	29				1767400	1459700	1549900	3553100	2658500	3167600	8	8	0	0	0	4	4	3	8	6	7	Carbamidomethylation; Acetylation (N-term)	27566	Glutathione S-transferase omega-1 OS=Homo sapiens OX=9606 GN=GSTO1 PE=1 SV=2
1697	1875	Q9UHI5	97.05	6	2	2	2	5	5	4	4	5	0	0	0	0	349910	475330	98020	39082	299490		3	3	1	1	1	1	3	1	1	1	0		58382	Large neutral amino acids transporter small subunit 2 OS=Homo sapiens OX=9606 GN=SLC7A8 PE=1 SV=1
1308	1359	Q9P121	96.98	21	0	0	0	21	21	9	6	21	21				2707500	2417300	1981000	2134000	4138500	4349500	4	4	0	0	0	5	4	3	2	4	4	Carbamidomethylation	37971	Neurotrimin OS=Homo sapiens OX=9606 GN=NTM PE=1 SV=1
1706	1732	P11413	96.94	10	0	0	0	3	6	6	3	6	3				230370	443790	546420	268290	489880	0	3	3	0	0	0	1	2	3	1	2	1	Carbamidomethylation	59257	Glucose-6-phosphate 1-dehydrogenase OS=Homo sapiens OX=9606 GN=G6PD PE=1 SV=4
1335	1143	P20908	96.79	4	0	0	0	3	1	2	2	2	3				872590	0	1706900	1068400	1269400	7838700	6	6	0	0	0	4	1	3	3	5	4	Carbamidomethylation	183559	Collagen alpha-1(V) chain OS=Homo sapiens OX=9606 GN=COL5A1 PE=1 SV=3
2072	1710	Q9Y365	96.76	17	14	3	0	3	0	0	0	0	0	281850	139800		4810500						4	4	3	1	0	1	0	0	0	0	0	Carbamidomethylation; Acetylation (N-term)	33049	START domain-containing protein 10 OS=Homo sapiens OX=9606 GN=STARD10 PE=1 SV=2
681	1680	Q16563	96.72	13	9	9	9	13	13	13	13	13	9	15968000	3441700	10524000	25353000	23414000	20415000	19543000	24097000	22606000	4	4	7	10	7	5	6	4	4	10	10	Carbamidomethylation; Acetylation (N-term)	28565	Synaptophysin-like protein 1 OS=Homo sapiens OX=9606 GN=SYPL1 PE=1 SV=1
1870	1459	Q16698	96.54	13	0	0	0	10	0	4	4	9	4				0		290350	538740	312760	649850	4	4	0	0	0	2	0	1	1	2	1	Carbamidomethylation; Oxidation (M); Acetylation (N-term)	36068	2 4-dienoyl-CoA reductase mitochondrial OS=Homo sapiens OX=9606 GN=DECR1 PE=1 SV=1
1487	1864	Q9GZM7	96.46	14	0	0	0	14	10	10	10	10	7				4648900	5242300	5314900	8856600	10340000	5176500	3	3	0	0	0	4	2	2	3	4	1	Carbamidomethylation	52387	Tubulointerstitial nephritis antigen-like OS=Homo sapiens OX=9606 GN=TINAGL1 PE=1 SV=1
1540	1256	Q6MZW2	96.3	7	0	0	0	3	3	5	6	3	2				617540	635060	944040	814350	639750	0	5	5	0	0	0	2	2	3	4	2	1	Carbamidomethylation	93096	Follistatin-related protein 4 OS=Homo sapiens OX=9606 GN=FSTL4 PE=2 SV=3
1497	1032	Q14126	96.28	8	0	0	0	2	2	5	4	2	3				1102700	957260	1628500	610030	296600	1088900	6	6	0	0	0	2	2	4	3	2	2		122294	Desmoglein-2 OS=Homo sapiens OX=9606 GN=DSG2 PE=1 SV=2
1372	1302	P61604	96.16	73	0	0	0	30	24	33	56	43	30				2096400	1299300	2122100	2430400	1952600	2861700	6	6	0	0	0	3	2	3	5	3	3	Acetylation (N-term)	10932	10 kDa heat shock protein mitochondrial OS=Homo sapiens OX=9606 GN=HSPE1 PE=1 SV=2
1357	1445	Q9H3Z4	96.14	28	23	23	23	12	7	12	12	10	12	971380	1585900	1652200	7721600	6111700	6752200	7123900	4266300	6201400	4	4	3	3	3	2	1	2	2	2	2	Acetylation (N-term)	22149	DnaJ homolog subfamily C member 5 OS=Homo sapiens OX=9606 GN=DNAJC5 PE=1 SV=1
1438	1198	P05388	96.13	25	0	0	0	4	8	8	16	16	11				769270	677470	1082700	1868200	1220300	1296000	5	5	0	0	0	1	2	2	4	3	5	Carbamidomethylation	34274	60S acidic ribosomal protein P0 OS=Homo sapiens OX=9606 GN=RPLP0 PE=1 SV=1
1438	1211	Q8NHW5	96.13	25	0	0	0	4	8	8	16	16	11				769270	677470	1082700	1868200	1220300	1296000	5	5	0	0	0	1	2	2	4	3	5	Carbamidomethylation	34364	60S acidic ribosomal protein P0-like OS=Homo sapiens OX=9606 GN=RPLP0P6 PE=5 SV=1
1254	1275	Q14019	96.09	75	40	35	24	13	35	58	18	18	18	2181600	1719400	2016800	2468700	5024600	3351900	4254500	3227000	3565800	6	6	4	3	3	1	3	3	2	2	3	Carbamidomethylation	15945	Coactosin-like protein OS=Homo sapiens OX=9606 GN=COTL1 PE=1 SV=3
1439	1255	Q96F07	95.84	5	2	2	1	4	2	1	1	2	1	123410	125600								5	1	2	2	1	4	2	1	1	2	2	Carbamidomethylation	148398	Cytoplasmic FMR1-interacting protein 2 OS=Homo sapiens OX=9606 GN=CYFIP2 PE=1 SV=2
1305	1729	Q9BV40	95.78	59	12	12	12	12	59	59	36	59	35	1311700	521430	1261600	2366000	6434300	6478900	3716300	6360200	5057800	3	3	2	1	2	1	3	3	2	4	4	Acetylation (N-term)	11438	Vesicle-associated membrane protein 8 OS=Homo sapiens OX=9606 GN=VAMP8 PE=1 SV=1
1246	1034	Q99460	95.76	11	0	1	0	3	3	8	5	3	9		59157		1632400	1609700	1852900	1596700	933450	1630300	7	7	0	1	0	3	3	5	4	3	5		105836	26S proteasome non-ATPase regulatory subunit 1 OS=Homo sapiens OX=9606 GN=PSMD1 PE=1 SV=2
1351	1150	Q9Y6I3	95.71	11	4	4	2	4	3	4	5	3	7	299130	294390	124480	524780	584310	564780	606630	563840	966660	6	6	2	2	1	2	2	2	3	2	4	Carbamidomethylation	60293	Epsin-1 OS=Homo sapiens OX=9606 GN=EPN1 PE=1 SV=2
2209	2706	P0DP57	95.65	77	0	0	0	0	0	0	18	32	45							145030	750780	1271200	3	3	0	0	0	0	0	0	1	1	2	Carbamidomethylation	10160	Secreted Ly-6/uPAR domain-containing protein 2 OS=Homo sapiens OX=9606 GN=SLURP2 PE=1 SV=1
1177	2279	P01704	95.63	20	0	0	0	20	20	20	20	20	20				18201000	19839000	22134000	29560000	29943000	32313000	4	3	0	0	0	6	4	5	4	3	6		12597	Immunoglobulin lambda variable 2-14 OS=Homo sapiens OX=9606 GN=IGLV2-14 PE=1 SV=2
1482	1204	Q02083	95.52	21	0	0	0	9	9	6	12	8	14				2754900	3275000	1269800	3234400	2602500	4032900	6	6	0	0	0	2	2	2	3	3	4		40066	N-acylethanolamine-hydrolyzing acid amidase OS=Homo sapiens OX=9606 GN=NAAA PE=1 SV=3
1073	1209	Q8TE68	95.51	9	9	8	3	4	7	7	2	7	4	3167000	3071200	1202000	1622400	3672200	2965500	1376100	3009900	1098700	6	6	6	5	4	3	4	4	2	3	2	Carbamidomethylation; Oxidation (M); Acetylation (N-term); Pyro-glu from Q	80251	Epidermal growth factor receptor kinase substrate 8-like protein 1 OS=Homo sapiens OX=9606 GN=EPS8L1 PE=1 SV=3
1631	1619	O43583	95.43	20	0	0	0	11	0	20	20	11	16				853080		1044700	1093700	861180	448090	3	3	0	0	0	2	0	3	3	2	2	Carbamidomethylation; Acetylation (N-term)	22092	Density-regulated protein OS=Homo sapiens OX=9606 GN=DENR PE=1 SV=2
1295	1639	Q16473	95.22	23	0	0	0	18	23	23	23	23	23				2437700	2286400	1941300	4304000	3835600	2726300	4	1	0	0	0	3	3	3	5	4	4		33740	Putative tenascin-XA OS=Homo sapiens OX=9606 GN=TNXA PE=5 SV=2
1557	1578	Q15631	95.21	18	0	0	0	14	11	7	14	10	15				3165400	3415100	1739100	3217900	2043000	3422700	4	4	0	0	0	3	2	1	3	2	3	Carbamidomethylation	26183	Translin OS=Homo sapiens OX=9606 GN=TSN PE=1 SV=1
1330	1264	P07148	95.08	50	14	34	35	15	15	15	26	15	6	907260	1455900	937240	602400	403100	507740	1032000	374680	343250	5	5	2	4	3	2	2	2	3	2	1	Carbamidomethylation	14208	Fatty acid-binding protein liver OS=Homo sapiens OX=9606 GN=FABP1 PE=1 SV=1
911	2532	P01742	95.07	21	10	10	10	21	21	21	21	21	21				5921300	6273400	5295000	9878100	8641900	9294300	6	1	1	1	1	8	8	5	7	7	7	Pyro-glu from Q	12659	Immunoglobulin heavy variable 1-69 OS=Homo sapiens OX=9606 GN=IGHV1-69 PE=1 SV=2
1486	1139	Q9BSQ5	94.99	26	12	23	20	0	0	0	0	0	6	1159000	1705200	1779400						1626400	6	6	3	6	5	0	0	0	0	0	2	Carbamidomethylation	48837	Cerebral cavernous malformations 2 protein OS=Homo sapiens OX=9606 GN=CCM2 PE=1 SV=1
1388	1621	O14773	94.75	15	2	2	2	0	6	10	15	4	2	2700500	2606500	2109900		32330000	43600000	43112000	38921000	50969000	5	5	1	1	1	0	2	4	5	2	2	Carbamidomethylation	61248	Tripeptidyl-peptidase 1 OS=Homo sapiens OX=9606 GN=TPP1 PE=1 SV=2
1271	1759	P78423	94.7	9	0	0	0	8	7	8	7	7	7				6601100	7928300	6823800	7427300	8205500	8075000	4	4	0	0	0	5	4	4	2	4	4	Carbamidomethylation	42203	Fractalkine OS=Homo sapiens OX=9606 GN=CX3CL1 PE=1 SV=1
1395	1281	Q9BXI6	94.69	19	19	11	15	0	4	6	6	6	0	2520100	1746600	1920900		624370	901440	608500	678320		5	5	5	4	3	0	1	1	1	3	0		57118	TBC1 domain family member 10A OS=Homo sapiens OX=9606 GN=TBC1D10A PE=1 SV=1
1757	2116	P24855	94.66	14	0	0	0	14	10	5	5	14	14				1550700	1245100	680690	998210	2151600	967250	2	2	0	0	0	2	1	1	1	2	2		31434	Deoxyribonuclease-1 OS=Homo sapiens OX=9606 GN=DNASE1 PE=1 SV=1
1292	1464	Q07000	94.4	21	14	7	7	14	14	7	14	7	14	78437									3	1	3	2	2	2	4	3	2	1	3	Carbamidomethylation	40863	HLA class I histocompatibility antigen Cw-15 alpha chain OS=Homo sapiens OX=9606 GN=HLA-C PE=1 SV=1
1292	1481	Q29963	94.4	21	14	7	7	14	14	7	14	7	14	78437									3	1	3	2	2	2	4	3	2	1	3	Carbamidomethylation	40969	HLA class I histocompatibility antigen Cw-6 alpha chain OS=Homo sapiens OX=9606 GN=HLA-C PE=1 SV=2
1292	1482	P30508	94.4	21	14	7	7	14	14	7	14	7	14	78437									3	1	3	2	2	2	4	3	2	1	3	Carbamidomethylation	40886	HLA class I histocompatibility antigen Cw-12 alpha chain OS=Homo sapiens OX=9606 GN=HLA-C PE=1 SV=2
1292	1484	P30505	94.4	21	14	7	7	14	14	7	14	7	14	78437									3	1	3	2	2	2	4	3	2	1	3	Carbamidomethylation	40773	HLA class I histocompatibility antigen Cw-8 alpha chain OS=Homo sapiens OX=9606 GN=HLA-C PE=1 SV=1
1489	1353	Q15185	94.34	31	23	23	23	8	8	12	5	0	16	1393300	975960	1126400	1814500	1606900	1559800	411400		2695700	4	4	3	3	3	1	1	2	1	0	2	Carbamidomethylation	18697	Prostaglandin E synthase 3 OS=Homo sapiens OX=9606 GN=PTGES3 PE=1 SV=1
1663	1502	Q9Y4K0	94.23	7	0	0	0	3	6	3	2	3	2				924050	3029200	922340	625660	515490	527530	4	4	0	0	0	2	3	2	1	2	1	Carbamidomethylation; Oxidation (M)	86725	Lysyl oxidase homolog 2 OS=Homo sapiens OX=9606 GN=LOXL2 PE=1 SV=1
1349	1072	Q8N8Y2	94.08	27	6	19	20	9	15	10	3	3	3	104320	315000	319610	424660	379690	393940	351440	162820	178520	6	6	2	4	4	2	3	2	1	1	1	Carbamidomethylation	40426	V-type proton ATPase subunit d 2 OS=Homo sapiens OX=9606 GN=ATP6V0D2 PE=2 SV=1
1383	2881	Q969X1	94.03	9	5	9	9	5	5	5	5	5	0	6770400	2542200	6822100	1337000	1150800	1201400	1388400	1733300		4	4	5	4	5	1	1	1	1	1	0	Acetylation (N-term)	34607	Protein lifeguard 3 OS=Homo sapiens OX=9606 GN=TMBIM1 PE=1 SV=2
1075	1380	Q96FN5	93.89	9	2	2	4	9	9	9	9	9	9	3119500	3037800	3797000	10763000	17798000	14447000	23021000	15156000	15906000	3	3	2	1	2	3	6	3	6	4	6	Carbamidomethylation; Pyro-glu from Q	70660	Kinesin-like protein KIF12 OS=Homo sapiens OX=9606 GN=KIF12 PE=1 SV=3
1424	1130	Q9BZQ8	93.87	8	5	7	6	0	0	3	1	1	3	849310	949210	894550			332720	143470	0	450050	5	5	3	4	4	0	0	2	1	1	2		103135	Protein Niban 1 OS=Homo sapiens OX=9606 GN=NIBAN1 PE=1 SV=1
1721	2483	P51397	93.85	41	0	0	0	36	41	14	27	36	0				1138300	2790000	1873200	877020	120940		3	3	0	0	0	2	3	2	1	2	0		11165	Death-associated protein 1 OS=Homo sapiens OX=9606 GN=DAP PE=1 SV=3
1676	1618	Q14696	93.55	19	0	0	0	6	15	10	6	10	15				289100	781800	2303200	228720	2692100	862530	3	3	0	0	0	1	2	2	1	3	2	Carbamidomethylation	26077	LRP chaperone MESD OS=Homo sapiens OX=9606 GN=MESD PE=1 SV=2
935	1632	P26447	93.54	33	33	33	20	22	33	22	33	33	33	622930	794940	682090	15924000	20895000	15919000	20830000	20477000	22121000	4	4	3	4	3	4	7	4	7	7	4	Oxidation (M)	11729	Protein S100-A4 OS=Homo sapiens OX=9606 GN=S100A4 PE=1 SV=1
1136	1514	P30498	93.49	22	14	14	14	7	14	15	14	14	14						168640				3	1	3	4	2	3	5	2	5	3	3	Carbamidomethylation	40478	HLA class I histocompatibility antigen B-78 alpha chain OS=Homo sapiens OX=9606 GN=HLA-B PE=1 SV=1
1136	1516	P18464	93.49	22	14	14	14	7	14	15	14	14	14						168640				3	1	3	4	2	3	5	2	5	3	3	Carbamidomethylation	40566	HLA class I histocompatibility antigen B-51 alpha chain OS=Homo sapiens OX=9606 GN=HLA-B PE=1 SV=1
1136	1517	P30490	93.49	22	14	14	14	7	14	15	14	14	14						168640				3	1	3	4	2	3	5	2	5	3	3	Carbamidomethylation	40521	HLA class I histocompatibility antigen B-52 alpha chain OS=Homo sapiens OX=9606 GN=HLA-B PE=1 SV=1
1432	1220	Q15084	93.47	22	0	0	0	6	6	20	12	12	12				742190	961900	2577200	2271300	2534600	1857700	5	5	0	0	0	1	2	4	3	4	3	Carbamidomethylation	48121	Protein disulfide-isomerase A6 OS=Homo sapiens OX=9606 GN=PDIA6 PE=1 SV=1
1619	1311	P35221	93.28	7	0	0	0	1	6	3	2	4	1				635100	664420	895300	305450	440380	131450	5	5	0	0	0	1	4	2	1	3	1	Carbamidomethylation	100071	Catenin alpha-1 OS=Homo sapiens OX=9606 GN=CTNNA1 PE=1 SV=1
997	3077	A0A0C4DH33	93.26	18	10	10	10	18	18	11	18	18	18										6	0	1	1	1	7	7	4	5	6	6	Pyro-glu from Q	12824	Immunoglobulin heavy variable 1-24 OS=Homo sapiens OX=9606 GN=IGHV1-24 PE=3 SV=1
1280	1191	O43278	93.2	12	0	0	0	4	6	4	10	11	8				625990	680000	1352800	3607500	2829900	3088800	6	6	0	0	0	2	3	2	5	6	5	Carbamidomethylation; Pyro-glu from Q	58398	Kunitz-type protease inhibitor 1 OS=Homo sapiens OX=9606 GN=SPINT1 PE=1 SV=2
1140	1805	P0DP08	93.07	26	0	11	11	21	21	21	21	21	26										4	0	0	1	1	5	7	3	5	3	5	Pyro-glu from Q	13016	Immunoglobulin heavy variable 4-38-2 OS=Homo sapiens OX=9606 GN=IGHV4-38-2 PE=3 SV=1
1140	1812	P0DP06	93.07	26	0	11	11	20	20	20	20	20	26										4	0	0	1	1	5	7	3	5	3	5	Pyro-glu from Q	13156	Immunoglobulin heavy variable 4-30-4 OS=Homo sapiens OX=9606 GN=IGHV4-30-4 PE=3 SV=1
1547	1317	P27824	93.04	11	0	0	0	3	5	6	1	3	4				913920	1590100	1822100	317900	986890	1140700	5	5	0	0	0	2	3	2	1	3	3		67568	Calnexin OS=Homo sapiens OX=9606 GN=CANX PE=1 SV=2
1328	1401	P98173	93	28	0	0	0	16	19	10	25	19	19				355310	1047500	383680	1807000	1069000	1223700	4	4	0	0	0	2	4	2	4	4	5	Carbamidomethylation	25152	Protein FAM3A OS=Homo sapiens OX=9606 GN=FAM3A PE=1 SV=2
1041	1813	P01824	92.98	25	10	0	10	19	19	19	19	19	25	83979		119800	17948000	20211000	20726000	21936000	26179000	26514000	4	1	1	0	1	6	6	4	5	6	6	Pyro-glu from Q	13917	Immunoglobulin heavy variable 4-39 OS=Homo sapiens OX=9606 GN=IGHV4-39 PE=1 SV=2
1477	1334	O60243	92.94	12	0	0	0	7	6	7	8	4	2				1066200	804300	445580	1263900	244380	318160	5	5	0	0	0	4	3	3	4	1	1		48226	Heparan-sulfate 6-O-sulfotransferase 1 OS=Homo sapiens OX=9606 GN=HS6ST1 PE=1 SV=5
1463	1543	Q99961	92.93	13	5	2	13	9	9	9	3	9	3	93036		307470	379470	429410	356840		256690		4	2	1	1	4	2	2	2	1	2	1	Carbamidomethylation	41490	Endophilin-A2 OS=Homo sapiens OX=9606 GN=SH3GL1 PE=1 SV=1
1560	1406	A0A140G945	92.9	23	6	6	6	11	0	5	11	10	17	82034	71244	158270	1254500		757850	2348600	745080	2406900	4	4	1	1	1	2	0	1	2	2	4	Acetylation (N-term)	19909	Alpha-crystallin A2 chain OS=Homo sapiens OX=9606 GN=CRYAA2 PE=1 SV=1
1560	1407	P02489	92.9	23	6	6	6	11	0	5	11	10	17	82034	71244	158270	1254500		757850	2348600	745080	2406900	4	4	1	1	1	2	0	1	2	2	4	Acetylation (N-term)	19909	Alpha-crystallin A chain OS=Homo sapiens OX=9606 GN=CRYAA PE=1 SV=2
1242	1339	Q16348	92.86	5	2	2	2	4	4	5	4	5	5	444590	289860	218490	8038700	8339900	8493900	7310900	7498600	7484200	4	4	1	1	1	3	3	4	3	4	5		81783	Solute carrier family 15 member 2 OS=Homo sapiens OX=9606 GN=SLC15A2 PE=1 SV=2
1354	1168	P61978	92.49	18	0	0	0	8	12	13	9	14	5				1323900	2081600	2155700	1844700	1669000	1001800	5	5	0	0	0	3	4	3	3	5	2	Carbamidomethylation	50976	Heterogeneous nuclear ribonucleoprotein K OS=Homo sapiens OX=9606 GN=HNRNPK PE=1 SV=1
1596	1176	P12081	92.42	17	0	0	0	4	6	10	4	2	5				918470	1346000	1350800	1345300	200360	185440	6	6	0	0	0	2	3	3	2	1	2	Carbamidomethylation; Acetylation (N-term)	57411	Histidine--tRNA ligase cytoplasmic OS=Homo sapiens OX=9606 GN=HARS PE=1 SV=2
1086	1405	Q9Y226	92.38	10	6	8	5	5	10	10	10	10	5	478810	697680	181120	856070	2698700	3506300	2231700	2903000	1689500	4	4	3	3	2	3	4	5	6	4	3	Carbamidomethylation	60862	Solute carrier family 22 member 13 OS=Homo sapiens OX=9606 GN=SLC22A13 PE=2 SV=2
1791	1449	Q96GG9	92.19	21	0	0	0	4	13	4	4	4	12				80232	252030	218620	260090	194450	265480	4	4	0	0	0	1	3	1	1	1	2	Carbamidomethylation	30124	DCN1-like protein 1 OS=Homo sapiens OX=9606 GN=DCUN1D1 PE=1 SV=1
1588	1881	Q9UKL6	92.08	18	7	3	0	14	3	3	14	14	14	259690	110470		986950	428590	461490	854470	833210	1290100	3	3	2	1	0	2	1	1	2	2	2	Carbamidomethylation	24843	Phosphatidylcholine transfer protein OS=Homo sapiens OX=9606 GN=PCTP PE=1 SV=1
1406	1501	P37802	91.74	29	12	0	5	12	8	20	12	20	21	749850		156670	1960200	1478900	3975500	1981400	4369800	3497000	4	4	2	0	1	2	1	3	2	3	4	Acetylation (N-term)	22391	Transgelin-2 OS=Homo sapiens OX=9606 GN=TAGLN2 PE=1 SV=3
826	1617	P15814	91.7	16	4	0	0	12	16	16	13	16	12	413520			98855000	54761000	55660000	76320000	104750000	78071000	4	2	1	0	0	7	7	9	6	14	7	Carbamidomethylation; Acetylation (N-term)	22963	Immunoglobulin lambda-like polypeptide 1 OS=Homo sapiens OX=9606 GN=IGLL1 PE=1 SV=1
1315	1458	P35858	91.6	10	0	0	0	10	10	10	5	5	10				11599000	10586000	9239800	10141000	5644800	10164000	3	3	0	0	0	3	5	3	4	3	3	Carbamidomethylation	66035	Insulin-like growth factor-binding protein complex acid labile subunit OS=Homo sapiens OX=9606 GN=IGFALS PE=1 SV=1
1653	1207	Q14642	91.51	18	0	5	0	4	3	8	8	7	3		94702		543000	256480	646740	669060	510450	243200	5	5	0	1	0	1	1	3	2	2	1		47820	Inositol polyphosphate-5-phosphatase A OS=Homo sapiens OX=9606 GN=INPP5A PE=1 SV=1
1523	1605	Q9NZL9	91.5	13	0	0	0	10	13	10	10	10	13				534210	866870	491970	511720	507800	718350	3	3	0	0	0	2	4	2	2	2	3	Carbamidomethylation	37552	Methionine adenosyltransferase 2 subunit beta OS=Homo sapiens OX=9606 GN=MAT2B PE=1 SV=1
1660	1451	P51151	91.48	28	12	12	28	8	8	0	4	0	8	251960	237710	327830	376530	390030				273670	3	2	2	2	3	1	1	0	1	0	1	Carbamidomethylation	22838	Ras-related protein Rab-9A OS=Homo sapiens OX=9606 GN=RAB9A PE=1 SV=1
1601	1631	O95183	91.45	46	39	46	46	0	22	22	0	0	22	462730	856050	688840		607970	431020			915380	3	3	2	3	4	0	1	1	0	0	2	Carbamidomethylation; Acetylation (N-term)	12805	Vesicle-associated membrane protein 5 OS=Homo sapiens OX=9606 GN=VAMP5 PE=1 SV=1
1451	2587	P01602	91.44	36	0	0	0	7	36	33	33	33	33					6064300	3671900	4761400	6293900	4456300	4	2	0	0	0	2	3	4	2	2	4	Carbamidomethylation	12782	Immunoglobulin kappa variable 1-5 OS=Homo sapiens OX=9606 GN=IGKV1-5 PE=1 SV=2
1286	1862	P20648	91.38	4	1	1	1	1	4	4	4	1	4					0	0	0		234450	3	1	2	2	1	2	3	3	4	2	3	Carbamidomethylation	114119	Potassium-transporting ATPase alpha chain 1 OS=Homo sapiens OX=9606 GN=ATP4A PE=2 SV=5
1509	2002	P01597	90.97	33	0	0	0	33	27	27	27	33	27				1599000				2130900		3	1	0	0	0	3	3	2	2	3	2	Carbamidomethylation	12737	Immunoglobulin kappa variable 1-39 OS=Homo sapiens OX=9606 GN=IGKV1-39 PE=1 SV=2
1509	2003	P04432	90.97	33	0	0	0	33	27	27	27	33	27				1599000				2130900		3	1	0	0	0	3	3	2	2	3	2	Carbamidomethylation	12737	Immunoglobulin kappa variable 1D-39 OS=Homo sapiens OX=9606 GN=IGKV1D-39 PE=3 SV=2
1258	1378	Q4U2R8	90.92	8	4	2	2	4	4	4	6	6	4	464060	282670	407560	5031200	6236700	5224200	5263400	5496700	5146300	5	5	3	1	2	3	3	3	3	4	2	Oxidation (M); Pyro-glu from Q	61816	Solute carrier family 22 member 6 OS=Homo sapiens OX=9606 GN=SLC22A6 PE=1 SV=1
2041	1523	Q8IZP0	90.91	10	3	8	3	0	0	0	0	2	0	361530	432530	248150					347110		3	3	1	2	1	0	0	0	0	1	0	Carbamidomethylation	55081	Abl interactor 1 OS=Homo sapiens OX=9606 GN=ABI1 PE=1 SV=4
1467	1219	P06753	90.82	23	6	0	0	12	3	6	11	9	14					180300		219760	430100	519800	6	2	1	0	0	3	1	2	3	2	4		32950	Tropomyosin alpha-3 chain OS=Homo sapiens OX=9606 GN=TPM3 PE=1 SV=2
1731	1301	Q14956	90.79	9	0	0	0	0	3	3	4	5	4					455280	472760	1028000	622620	860310	4	4	0	0	0	0	2	1	2	2	3	Pyro-glu from Q	63923	Transmembrane glycoprotein NMB OS=Homo sapiens OX=9606 GN=GPNMB PE=1 SV=2
1536	1203	O60308	90.61	10	4	5	2	2	2	1	0	2	1	457370	384900	127440	202340	274390	0		348890	130260	6	6	3	2	1	2	2	1	0	2	1	Carbamidomethylation	104448	Centrosomal protein of 104 kDa OS=Homo sapiens OX=9606 GN=CEP104 PE=1 SV=1
1874	2052	P05019	90.59	25	0	0	0	5	18	5	5	5	7				256270	736920	193070	258270	150030	293530	3	3	0	0	0	1	1	1	1	1	2	Carbamidomethylation	21841	Insulin-like growth factor I OS=Homo sapiens OX=9606 GN=IGF1 PE=1 SV=1
1025	4190	A0A075B6J9	90.53	18	0	0	0	18	11	18	18	18	18				484710		351760	600760	593340	780450	3	1	0	0	0	8	8	5	4	6	5		12412	Immunoglobulin lambda variable 2-18 OS=Homo sapiens OX=9606 GN=IGLV2-18 PE=3 SV=2
1393	1218	Q99962	90.52	22	7	6	13	6	6	3	6	7	6	427760	297250	0	677660	714140		869770	336950	744440	6	4	2	2	3	2	2	1	2	2	2	Carbamidomethylation	39962	Endophilin-A1 OS=Homo sapiens OX=9606 GN=SH3GL2 PE=1 SV=1
1591	1294	P35270	90.48	24	0	0	0	15	11	7	20	15	0				1919500	1968800	689780	1115400	1898600		4	4	0	0	0	3	2	2	3	3	0	Carbamidomethylation	28048	Sepiapterin reductase OS=Homo sapiens OX=9606 GN=SPR PE=1 SV=1
1875	2121	Q13526	90.45	20	8	20	20	0	0	8	0	0	0	79498	153170	293320			0				2	2	1	2	3	0	0	1	0	0	0	Carbamidomethylation	18243	Peptidyl-prolyl cis-trans isomerase NIMA-interacting 1 OS=Homo sapiens OX=9606 GN=PIN1 PE=1 SV=1
1211	1398	P08729	90.45	8	3	1	3	6	6	8	6	6	6						70764				5	1	2	1	2	3	3	5	4	3	3		51386	Keratin type II cytoskeletal 7 OS=Homo sapiens OX=9606 GN=KRT7 PE=1 SV=5
1048	2031	P46439	90.19	13	6	0	6	11	11	6	13	13	11							1530000	0		4	1	1	0	1	6	4	4	6	8	5	Carbamidomethylation; Acetylation (N-term)	25675	Glutathione S-transferase Mu 5 OS=Homo sapiens OX=9606 GN=GSTM5 PE=1 SV=3
1543	1467	Q15382	90.17	33	16	9	16	10	16	10	14	10	16	395100	226770	139440	382160	595780	413640	574510	389400	510320	4	4	2	1	2	1	2	1	2	1	2		20497	GTP-binding protein Rheb OS=Homo sapiens OX=9606 GN=RHEB PE=1 SV=1
1462	1336	Q9UDY2	90.02	4	1	1	1	4	2	2	2	2	2	206930	193780	159800	455850	554570	625990	442590	613160	458010	3	3	1	1	1	3	2	2	2	2	2		133958	Tight junction protein ZO-2 OS=Homo sapiens OX=9606 GN=TJP2 PE=1 SV=2
1010	1767	P31431	89.95	18	7	12	7	13	13	13	13	13	13	139750	572080	153210	3789600	4031800	4387300	3722400	4189700	4667200	4	4	1	2	1	6	4	7	5	6	5		21642	Syndecan-4 OS=Homo sapiens OX=9606 GN=SDC4 PE=1 SV=2
1539	1292	Q16513	89.71	8	7	8	5	0	1	1	0	1	1	513330	658150	445190		235550	182640		135190	138300	4	4	3	4	3	0	1	1	0	1	1	Carbamidomethylation; Acetylation (N-term)	112035	Serine/threonine-protein kinase N2 OS=Homo sapiens OX=9606 GN=PKN2 PE=1 SV=1
1133	1749	P30485	89.66	16	14	14	14	7	14	9	14	14	14										3	0	3	4	2	3	5	2	5	3	3	Carbamidomethylation; Acetylation (N-term)	40571	HLA class I histocompatibility antigen B-47 alpha chain OS=Homo sapiens OX=9606 GN=HLA-B PE=1 SV=1
1133	1751	P30481	89.66	16	14	14	14	7	14	9	14	14	14										3	0	3	4	2	3	5	2	5	3	3	Carbamidomethylation; Acetylation (N-term)	40481	HLA class I histocompatibility antigen B-44 alpha chain OS=Homo sapiens OX=9606 GN=HLA-B PE=1 SV=1
1133	1753	P30488	89.66	16	14	14	14	7	14	9	14	14	14										3	0	3	4	2	3	5	2	5	3	3	Carbamidomethylation; Acetylation (N-term)	40541	HLA class I histocompatibility antigen B-50 alpha chain OS=Homo sapiens OX=9606 GN=HLA-B PE=1 SV=1
1133	1754	P30487	89.66	16	14	14	14	7	14	9	14	14	14										3	0	3	4	2	3	5	2	5	3	3	Carbamidomethylation; Acetylation (N-term)	40581	HLA class I histocompatibility antigen B-49 alpha chain OS=Homo sapiens OX=9606 GN=HLA-B PE=1 SV=2
1133	1755	P30483	89.66	16	14	14	14	7	14	9	14	14	14										3	0	3	4	2	3	5	2	5	3	3	Carbamidomethylation; Acetylation (N-term)	40414	HLA class I histocompatibility antigen B-45 alpha chain OS=Homo sapiens OX=9606 GN=HLA-B PE=1 SV=1
1259	1718	A0A075B6R2	89.44	26	0	11	11	26	26	19	19	19	26				3230200	2895900	2738700	3902600	3613700	3951400	4	1	0	1	1	4	6	2	4	3	3	Pyro-glu from Q	12848	Immunoglobulin heavy variable 4-4 OS=Homo sapiens OX=9606 GN=IGHV4-4 PE=3 SV=2
1202	1202	O15305	89.24	21	9	0	9	9	16	18	18	18	13	348940		314940	639370	1906900	2027400	2074200	2178100	1380600	5	5	2	0	2	2	5	5	4	4	3	Carbamidomethylation	28082	Phosphomannomutase 2 OS=Homo sapiens OX=9606 GN=PMM2 PE=1 SV=1
1592	2529	P01714	89.17	19	0	0	0	18	18	18	18	19	18				3182000	3602300	3664200	4617100	4771800	4896100	3	3	0	0	0	2	2	2	2	3	2		12042	Immunoglobulin lambda variable 3-19 OS=Homo sapiens OX=9606 GN=IGLV3-19 PE=1 SV=2
1405	1564	O14910	88.97	32	28	18	18	13	0	13	9	18	9	423950									4	1	4	4	2	2	0	2	1	2	1		25997	Protein lin-7 homolog A OS=Homo sapiens OX=9606 GN=LIN7A PE=1 SV=2
1538	1235	P67936	88.96	26	6	0	0	14	0	10	15	4	10						178550	631850			6	2	1	0	0	3	0	3	3	1	3		28522	Tropomyosin alpha-4 chain OS=Homo sapiens OX=9606 GN=TPM4 PE=1 SV=3
1260	1709	P80294	88.65	66	33	20	33	66	33	66	66	66	66	496770	523320	513860	2254000	2046800	2371500	2800200	3110500	2978900	3	2	2	1	2	3	2	4	3	4	3	Carbamidomethylation; Acetylation (N-term)	6039	Metallothionein-1H OS=Homo sapiens OX=9606 GN=MT1H PE=1 SV=1
1810	1428	Q06210	88.56	7	5	2	2	0	2	1	1	1	0	77278	142110	125850		194550	236330	73626	207830		4	4	2	1	1	0	1	1	1	1	0	Carbamidomethylation	78806	Glutamine--fructose-6-phosphate aminotransferase [isomerizing] 1 OS=Homo sapiens OX=9606 GN=GFPT1 PE=1 SV=3
1621	1546	Q6PK18	88.56	23	0	0	0	23	15	8	15	15	8				1902000	940510	677860	1230000	1044500	736940	3	3	0	0	0	4	2	1	2	2	1	Carbamidomethylation	35646	2-oxoglutarate and iron-dependent oxygenase domain-containing protein 3 OS=Homo sapiens OX=9606 GN=OGFOD3 PE=1 SV=2
1579	1955	Q13162	88.54	12	7	4	7	4	4	7	4	12	4								210820		4	1	2	1	2	1	1	2	1	2	1	Carbamidomethylation; Acetylation (N-term)	30540	Peroxiredoxin-4 OS=Homo sapiens OX=9606 GN=PRDX4 PE=1 SV=1
1534	1586	Q9BPX5	88.3	35	0	0	0	27	5	35	27	10	27				1131800		1330200	1076300	364410	1275700	4	3	0	0	0	3	1	3	3	1	3		16941	Actin-related protein 2/3 complex subunit 5-like protein OS=Homo sapiens OX=9606 GN=ARPC5L PE=1 SV=1
1461	1366	Q58FF3	88.12	16	0	0	0	4	4	7	10	6	4						153730		126660		6	2	0	0	0	2	2	4	3	3	2	Pyro-glu from Q	45859	Putative endoplasmin-like protein OS=Homo sapiens OX=9606 GN=HSP90B2P PE=5 SV=1
1677	2014	A0A0C4DH72	88.1	33	0	0	0	21	21	33	33	33	33				754160	776640	591250	4305200	1847800	2090800	3	2	0	0	0	1	1	2	3	2	2	Carbamidomethylation	12697	Immunoglobulin kappa variable 1-6 OS=Homo sapiens OX=9606 GN=IGKV1-6 PE=3 SV=1
2281	1949	O43155	88.09	8	0	0	0	0	0	0	8	4	0							1467700	879560		2	2	0	0	0	0	0	0	2	1	0		74049	Leucine-rich repeat transmembrane protein FLRT2 OS=Homo sapiens OX=9606 GN=FLRT2 PE=1 SV=1
1702	1355	Q32MZ4	88.07	6	0	0	0	2	3	5	0	2	5				125530	263310	489770		0	383290	4	4	0	0	0	1	2	3	0	1	3		89253	Leucine-rich repeat flightless-interacting protein 1 OS=Homo sapiens OX=9606 GN=LRRFIP1 PE=1 SV=2
1563	2119	P80511	88.07	32	0	0	0	32	32	32	23	32	32				2369900	4243200	2043900	1570700	1396500	2712300	2	2	0	0	0	2	3	4	1	2	2		10575	Protein S100-A12 OS=Homo sapiens OX=9606 GN=S100A12 PE=1 SV=2
996	2312	P41439	87.96	11	0	0	0	4	4	4	4	11	4								0		4	1	0	0	0	5	5	5	9	7	7	Carbamidomethylation; Oxidation (M)	27884	Folate receptor gamma OS=Homo sapiens OX=9606 GN=FOLR3 PE=1 SV=2
1521	2770	A0A075B6K5	87.87	19	0	0	0	7	19	19	19	19	19				2140900	2039800	1835700	3000100	2776700	2896900	3	1	0	0	0	1	4	3	3	2	2	Carbamidomethylation	12332	Immunoglobulin lambda variable 3-9 OS=Homo sapiens OX=9606 GN=IGLV3-9 PE=3 SV=1
1297	1806	A0A0C4DH34	87.82	26	0	11	11	21	21	21	21	21	26				4412900	3699000	4640200	10032000	5577300	11192000	4	1	0	1	1	3	5	2	3	3	4	Pyro-glu from Q	13124	Immunoglobulin heavy variable 4-28 OS=Homo sapiens OX=9606 GN=IGHV4-28 PE=3 SV=1
1498	1357	P11217	87.75	7	0	0	0	5	2	6	2	3	3				288810		0				4	1	0	0	0	2	2	3	2	3	3		97092	Glycogen phosphorylase muscle form OS=Homo sapiens OX=9606 GN=PYGM PE=1 SV=6
1699	1268	P01130	87.74	7	0	0	0	0	0	4	3	4	5						393500	246270	431540	541820	4	4	0	0	0	0	0	2	3	3	2	Carbamidomethylation	95376	Low-density lipoprotein receptor OS=Homo sapiens OX=9606 GN=LDLR PE=1 SV=1
1435	1282	O75054	87.71	4	0	0	0	1	2	3	4	3	4				394800	847630	511030	857490	446500	1138600	5	5	0	0	0	1	2	3	4	3	4	Carbamidomethylation	135196	Immunoglobulin superfamily member 3 OS=Homo sapiens OX=9606 GN=IGSF3 PE=2 SV=3
1431	1331	Q9NVA2	87.52	16	2	10	8	2	7	14	2	5	2		84119	134720		313940	547260	147410	0		5	4	1	2	1	1	3	5	1	2	1	Acetylation (N-term)	49398	Septin-11 OS=Homo sapiens OX=9606 GN=SEPTIN11 PE=1 SV=3
1577	1483	Q01082	87.52	5	0	0	0	1	3	3	1	1	1				475140	1503500	1548100	618040	319610	419060	8	7	0	0	0	2	3	4	2	1	1		274608	Spectrin beta chain non-erythrocytic 1 OS=Homo sapiens OX=9606 GN=SPTBN1 PE=1 SV=2
1358	1712	P02795	87.51	66	33	20	33	13	33	33	46	33	33							45081			4	1	2	1	2	1	2	3	2	4	3	Carbamidomethylation; Acetylation (N-term)	6042	Metallothionein-2 OS=Homo sapiens OX=9606 GN=MT2A PE=1 SV=1
1624	1453	Q9BXS4	87.33	15	9	13	15	0	4	0	0	0	4	336280	576850	748210		163560				63649	4	4	2	4	4	0	1	0	0	0	1		36223	Transmembrane protein 59 OS=Homo sapiens OX=9606 GN=TMEM59 PE=1 SV=1
1412	1338	Q9BRA2	87.3	43	43	36	43	7	7	7	7	7	7	1588600	1325700	1735900	402640	356850	447450	454950	343830	356030	4	4	5	3	4	1	1	1	1	1	1	Carbamidomethylation	13941	Thioredoxin domain-containing protein 17 OS=Homo sapiens OX=9606 GN=TXNDC17 PE=1 SV=1
1687	2864	P01715	87.21	29	0	0	0	29	29	29	7	29	29				2198300	2288800	2177300	1836000	3551700	3711700	2	2	0	0	0	2	2	2	1	2	2	Carbamidomethylation	12296	Immunoglobulin lambda variable 3-1 OS=Homo sapiens OX=9606 GN=IGLV3-1 PE=1 SV=2
1443	1462	Q9Y653	87	10	0	0	0	3	4	9	4	3	3				5837400	24666000	5983700	10652000	4153600	6801500	4	4	0	0	0	2	4	3	4	2	2		77738	Adhesion G-protein coupled receptor G1 OS=Homo sapiens OX=9606 GN=ADGRG1 PE=1 SV=2
1804	2201	P16520	86.94	14	0	0	11	11	14	11	0	11	11			167660	0	0	0		0	0	3	1	0	0	1	1	2	2	0	1	1	Carbamidomethylation; Oxidation (M)	37221	Guanine nucleotide-binding protein G(I)/G(S)/G(T) subunit beta-3 OS=Homo sapiens OX=9606 GN=GNB3 PE=1 SV=1
2051	2063	Q9UMR5	86.87	14	0	0	0	5	5	14	0	9	0				466480	402460	1077100		631500		2	2	0	0	0	1	1	2	0	1	0		34225	Lysosomal thioesterase PPT2 OS=Homo sapiens OX=9606 GN=PPT2 PE=1 SV=4
1524	2789	P80748	86.85	19	0	0	0	7	19	19	19	19	19				11180000	6411000	10138000	10201000	13376000	14385000	3	1	0	0	0	1	4	3	3	2	2	Carbamidomethylation	12446	Immunoglobulin lambda variable 3-21 OS=Homo sapiens OX=9606 GN=IGLV3-21 PE=1 SV=2
1732	1309	Q00688	86.79	33	0	0	9	14	0	6	14	12	11			27874	873180		268690	848040	557550	490540	5	5	0	0	1	2	0	1	2	2	2	Acetylation (N-term)	25177	Peptidyl-prolyl cis-trans isomerase FKBP3 OS=Homo sapiens OX=9606 GN=FKBP3 PE=1 SV=1
1530	1894	Q9H7P6	86.76	11	11	4	11	7	0	7	7	11	11	525220	179240	336010	423090		838850	657060	762650	1182000	2	2	2	1	3	2	0	1	1	2	2		35620	Multivesicular body subunit 12B OS=Homo sapiens OX=9606 GN=MVB12B PE=1 SV=2
1726	1500	Q6UW49	86.59	17	0	0	0	3	5	6	14	0	3				547830	0	957730	1427400		621060	4	4	0	0	0	1	2	2	3	0	2		38931	Sperm equatorial segment protein 1 OS=Homo sapiens OX=9606 GN=SPESP1 PE=1 SV=2
1465	1212	Q96CF2	86.4	36	16	4	20	11	27	6	6	14	21	161010	280900	432440	845360	1639600	269490	284030	2044500	1380500	4	4	1	1	2	2	3	1	1	2	3	Pyro-glu from Q	26411	Charged multivesicular body protein 4c OS=Homo sapiens OX=9606 GN=CHMP4C PE=1 SV=1
1399	1308	P61088	86.4	45	29	19	0	16	9	35	9	45	9	275970	190830		957730	1064300	2405700	953850	3280500	1183900	4	4	2	3	0	2	1	4	1	4	1	Carbamidomethylation	17138	Ubiquitin-conjugating enzyme E2 N OS=Homo sapiens OX=9606 GN=UBE2N PE=1 SV=1
1859	1496	P05106	86.38	7	0	0	0	0	2	2	5	4	2					162920	162390	575850	228750	0	3	3	0	0	0	0	1	1	2	2	1	Carbamidomethylation	87058	Integrin beta-3 OS=Homo sapiens OX=9606 GN=ITGB3 PE=1 SV=2
1450	2525	Q9UBR2	86.24	10	10	6	4	4	10	10	10	10	10	996600	988930	565030	1786600	3294300	3042200	3922000	3921800	3902600	2	2	2	2	1	2	2	2	2	2	2	Carbamidomethylation	33868	Cathepsin Z OS=Homo sapiens OX=9606 GN=CTSZ PE=1 SV=1
973	1756	Q04826	86.22	16	14	14	14	14	14	16	14	14	14										3	0	4	5	3	4	6	5	5	3	4	Carbamidomethylation; Acetylation (N-term)	40505	HLA class I histocompatibility antigen B-40 alpha chain OS=Homo sapiens OX=9606 GN=HLA-B PE=1 SV=1
973	1757	P30479	86.22	16	14	14	14	14	14	16	14	14	14										3	0	4	5	3	4	6	5	5	3	4	Carbamidomethylation; Acetylation (N-term)	40539	HLA class I histocompatibility antigen B-41 alpha chain OS=Homo sapiens OX=9606 GN=HLA-B PE=1 SV=1
1285	1288	P28676	86.2	30	0	0	0	23	5	12	23	18	15				490600	190210	557030	2065800	578520	690530	5	5	0	0	0	5	1	5	7	3	2	Carbamidomethylation	24010	Grancalcin OS=Homo sapiens OX=9606 GN=GCA PE=1 SV=2
1495	1375	O94856	86.07	4	0	0	2	2	2	3	2	3	3			907640	344000	486260	1152600	645410	809630	1283800	4	4	0	0	1	3	2	3	1	3	2	Carbamidomethylation	150026	Neurofascin OS=Homo sapiens OX=9606 GN=NFASC PE=1 SV=4
1630	1468	Q15121	85.93	32	22	32	32	8	8	0	0	8	0	654190	760230	752370	285090	293500			241780		3	3	2	3	3	1	1	0	0	1	0		15040	Astrocytic phosphoprotein PEA-15 OS=Homo sapiens OX=9606 GN=PEA15 PE=1 SV=2
1371	1575	Q8N428	85.92	7	0	0	0	3	7	7	3	3	2				521620	758980	958660	434510	342080	223790	3	3	0	0	0	4	4	5	2	3	1		63074	Polypeptide N-acetylgalactosaminyltransferase 16 OS=Homo sapiens OX=9606 GN=GALNT16 PE=1 SV=2
1679	1747	P50238	85.89	53	36	17	17	34	0	17	17	17	17	171350	102480	73562	36026		145630	58021	80216	89283	3	3	3	1	1	2	0	1	1	1	1	Carbamidomethylation	8533	Cysteine-rich protein 1 OS=Homo sapiens OX=9606 GN=CRIP1 PE=1 SV=3
1800	1206	Q9UPX8	85.85	5	2	2	3	0	0	0	1	0	0	246290	258580	374530				0			6	6	2	2	3	0	0	0	1	0	0		158821	SH3 and multiple ankyrin repeat domains protein 2 OS=Homo sapiens OX=9606 GN=SHANK2 PE=1 SV=3
1671	1793	Q13011	85.83	13	0	0	0	5	3	3	6	4	9				423710	250640	256400	457990	335910	728920	4	4	0	0	0	1	1	1	2	2	4	Acetylation (N-term)	35816	Delta(3 5)-Delta(2 4)-dienoyl-CoA isomerase mitochondrial OS=Homo sapiens OX=9606 GN=ECH1 PE=1 SV=2
1176	1565	Q96FZ7	85.73	15	11	11	11	11	15	15	11	11	15	2809600	1937400	3197700	987320	4152200	5789100	4338000	4650500	2218400	3	3	3	3	3	3	4	4	2	3	3	Carbamidomethylation; Oxidation (M); Pyro-glu from Q	23485	Charged multivesicular body protein 6 OS=Homo sapiens OX=9606 GN=CHMP6 PE=1 SV=3
1503	1571	O75884	85.56	22	5	5	0	6	17	6	6	6	22	396790	0		322860	1622100	1403700	316680	1368900	2294100	3	3	1	1	0	1	3	2	1	2	4	Carbamidomethylation	21000	Putative hydrolase RBBP9 OS=Homo sapiens OX=9606 GN=RBBP9 PE=1 SV=2
1502	1534	P57735	85.44	32	27	8	14	6	6	6	11	6	14	666270	165750	480240	736990	691190	699200	1733700	501130	1078900	4	4	3	1	3	1	1	1	2	1	2		23496	Ras-related protein Rab-25 OS=Homo sapiens OX=9606 GN=RAB25 PE=1 SV=2
1321	1164	P78368	85.37	24	20	10	3	3	7	4	7	10	3	115800	0								7	2	6	3	2	1	2	1	2	3	1	Carbamidomethylation; Oxidation (M)	47457	Casein kinase I isoform gamma-2 OS=Homo sapiens OX=9606 GN=CSNK1G2 PE=1 SV=1
1782	1533	P00505	85.36	18	0	0	0	8	5	2	12	3	0				276710	294690	152910	439840	231030		4	4	0	0	0	2	2	1	3	1	0	Carbamidomethylation	47518	Aspartate aminotransferase mitochondrial OS=Homo sapiens OX=9606 GN=GOT2 PE=1 SV=3
1562	3038	P01601	85.32	27	0	0	0	27	27	27	27	27	27										3	0	0	0	0	3	2	2	2	2	3	Carbamidomethylation	12730	Immunoglobulin kappa variable 1D-16 OS=Homo sapiens OX=9606 GN=IGKV1D-16 PE=3 SV=2
1515	1851	P07203	85.32	30	17	25	25	25	8	13	8	8	8	421480	777510	658420	1341300	602260	515260	522210	502300	575810	3	3	1	2	2	3	1	2	1	2	1	Acetylation (N-term)	22088	Glutathione peroxidase 1 OS=Homo sapiens OX=9606 GN=GPX1 PE=1 SV=4
1381	1616	Q9NSA0	85.12	8	0	0	0	8	8	8	4	8	8				2107100	1879700	1965000	1626300	2242200	1971800	3	3	0	0	0	4	3	3	3	3	3		59972	Solute carrier family 22 member 11 OS=Homo sapiens OX=9606 GN=SLC22A11 PE=1 SV=1
1565	4606	A0A0A0MRZ8	85.05	34	0	0	0	34	34	34	34	34	34				7037500	7077500	6977900	8940800	8899000	9511600	3	1	0	0	0	3	2	2	2	2	3	Carbamidomethylation	12625	Immunoglobulin kappa variable 3D-11 OS=Homo sapiens OX=9606 GN=IGKV3D-11 PE=3 SV=6
1565	4607	P04433	85.05	34	0	0	0	34	34	34	34	34	34				7037500	7077500	6977900	8940800	8899000	9511600	3	1	0	0	0	3	2	2	2	2	3	Carbamidomethylation	12575	Immunoglobulin kappa variable 3-11 OS=Homo sapiens OX=9606 GN=IGKV3-11 PE=1 SV=1
[truncated: 1,357 more rows]

## Sheet: Table S3
Supplemental Table S3. Clinical Sample Information Form
Prostate cancer				Prostatitis or Prostatosis
NO.	AGE	PSA	Gleason	NO.	AGE	PSA
1	67	14.76	4+3=7	1	68	6.16
	62	6	4+3=7		62	19
	63	7100	4+4=8		69	6.79
[truncated: 18 more rows]

## Sheet: Table S4
Supplemental Table S4. Overall proteomics data
[truncated: 67,563 more rows]

[truncated: 3 more sheets: Table S5, Table S6, Table S7]
